# Supplementary material for: 5α,6α-Ep­oxy-7-norcholestan-3β-yl acetate
Source: Acta Crystallogr Sect E Struct Rep Online. 2011 Dec 23;68(Pt 1):o237. doi: 10.1107/S1600536811054249 (PMC3254568; doi:10.1107/S1600536811054249)
Supplement: Supplementary file 1 [file e-68-0o237-sup1.cif]

##############################################################################
#                                                                            #
# This CIF contains the data in a paper accepted for publication in          #
# Acta Crystallographica Section E. It conforms to the requirements of       #
# Notes for Authors for Acta Crystallographica Section E, and has been       #
# peer reviewed under the auspices of the IUCr Commission on Journals.       #
#                                                                            #
# Full details of the Crystallographic Information File format               #
# are given in the paper "The Crystallographic Information File (CIF):       #
# a New Standard Archive File for Crystallography" by S. R. Hall, F. H.      #
# Allen and I. D. Brown [Acta Cryst. (1991), A47, 655-685].                  #
#                                                                            #
# The current version of the core CIF dictionary is obtainable from          #
# ftp://ftp.iucr.org/pub/cif_core.dic.                                       #
#                                                                            #
# Software is freely available for graphical display of the structure(s)     #
# in this CIF. For information consult the CIF software page                 #
# http://www.iucr.org/resources/cif/software.                                #
#                                                                            #
# This file may be used for bona fide research purposes within the           #
# scientific community so long as proper attribution is given to the journal # 
# article from which it was obtained.                                        #
#                                                                            #
##############################################################################
data_global
_audit_creation_method     'form.cif (version 2.0)'
_journal_data_validation_number     ?
_journal_date_recd_electronic     2011-12-07
_journal_date_accepted     2011-12-16
_journal_name_full     'Acta Crystallographica, Section E'
_journal_year     2012
_journal_volume     68
_journal_issue      1
_journal_page_first     o237
_journal_page_last     o237
_journal_paper_category     QO
_journal_paper_doi     10.1107/S1600536811054249
_journal_coeditor_code     IM2347
_publ_contact_author_name     ' J.A. Paix\~ao'
_publ_contact_author_address
;
     Faculdade Ci\^encias e Tecnologia
     Departamento de F\'isica
     Universidade de Coimbra
     P-3004-516 Coimbra
     Portugal
;
_publ_contact_author_email     jap@pollux.fis.uc.pt
_publ_contact_author_fax     351-239-829158
_publ_contact_author_phone     351-239-410647
_publ_section_title
;
5\a,6\a-Epoxy-7-norcholestan-3\b-yl acetate
;
loop_
    _publ_author_name
    _publ_author_footnote
    _publ_author_address
    'Andrade, L. C. R.' .
;
     CEMDRX
     Department of Physics
     Faculty of Sciences and Technology
     University of Coimbra
     P-3004-516 Coimbra
     Portugal
;
    'Paix\~ao, J. A.' .
;
     CEMDRX
     Department of Physics
     Faculty of Sciences and Technology
     University of Coimbra
     P-3004-516 Coimbra
     Portugal
;
    'de Almeida, M. J. M.' .
;
     CEMDRX
     Department of Physics
     Faculty of Sciences and Technology
     University of Coimbra
     P-3004-516 Coimbra
     Portugal
;
    'Carvalho, J. F. S.' .
;
      Centre for Neuroscience and Cell Biology
      University of Coimbra
      P-3004-517 Coimbra
      Portugal
;
    'Cruz Silva, M. M.' .
;
      Centre for Neuroscience and Cell Biology
      University of Coimbra
      P-3004-517 Coimbra
      Portugal
      Faculty of Pharmacy
      University of Coimbra
      P-3000-548 Coimbra
      Portugal
;
_publ_section_synopsis
;
The crystal structure of the title compound, C~28~H~46~O~3~, is reported.
Quantum-mechanical <i>ab initio</i> Roothan Hartree--Fock calculations were
performed to highlight the effects of crystal packing in the molecular
conformation.
;
data_I
_audit_creation_method     SHELXL-97
_chemical_name_systematic
;
5\a,6\a-Epoxy-7-norcholestan-3\b-yl acetate
;
_chemical_name_common     ?
_chemical_formula_moiety     'C28 H46 O3'
_chemical_formula_sum     'C28 H46 O3'
_chemical_formula_iupac     'C28 H46 O3'
_chemical_formula_weight     430.65
_chemical_melting_point     386
_symmetry_cell_setting     monoclinic
_symmetry_space_group_name_H-M     'P 21'
_space_group_name_Hall     'P 2yb'
loop_
    _symmetry_equiv_pos_as_xyz
    'x, y, z'
    '-x, y+1/2, -z'
_cell_length_a     7.58200(10)
_cell_length_b     9.74870(10)
_cell_length_c     17.8588(2)
_cell_angle_alpha     90.00
_cell_angle_beta     93.1792(18)
_cell_angle_gamma     90.00
_cell_volume     1318.00(3)
_cell_formula_units_Z     2
_cell_measurement_reflns_used     9561
_cell_measurement_theta_min     2.3810
_cell_measurement_theta_max     21.000
_cell_measurement_temperature     293(2)
_exptl_crystal_description     prism
_exptl_crystal_colour     colourless
_exptl_crystal_size_max     0.44
_exptl_crystal_size_mid     0.24
_exptl_crystal_size_min     0.16
_exptl_crystal_density_diffrn     1.075
_exptl_crystal_density_meas     ?
_exptl_crystal_density_method     'not measured'
_exptl_crystal_F_000     476
_exptl_absorpt_coefficient_mu     0.067
_exptl_absorpt_correction_type     multi-scan
_exptl_absorpt_process_details     '(SADABS; Sheldrick, 2000)'
_exptl_absorpt_correction_T_min     0.981
_exptl_absorpt_correction_T_max     0.989
_exptl_special_details
;
;
_diffrn_ambient_temperature     293(2)
_diffrn_radiation_type     MoK\a
_diffrn_radiation_wavelength     0.71073
_diffrn_radiation_source     'fine-focus sealed tube'
_diffrn_radiation_monochromator     graphite
_diffrn_measurement_device_type     'Bruker APEX CCD area-detector'
_diffrn_measurement_method     '\f and \w'
_diffrn_detector_area_resol_mean     ?
_diffrn_reflns_number     35109
_diffrn_reflns_av_R_equivalents     0.0299
_diffrn_reflns_av_sigmaI/netI     0.0357
_diffrn_reflns_theta_min     2.28
_diffrn_reflns_theta_max     27.96
_diffrn_reflns_theta_full     27.96
_diffrn_measured_fraction_theta_max     0.994
_diffrn_measured_fraction_theta_full     0.994
_diffrn_reflns_limit_h_min     -9
_diffrn_reflns_limit_h_max     9
_diffrn_reflns_limit_k_min     -12
_diffrn_reflns_limit_k_max     12
_diffrn_reflns_limit_l_min     -22
_diffrn_reflns_limit_l_max     23
_diffrn_standards_number     ?
_diffrn_standards_interval_count     ?
_diffrn_standards_interval_time     ?
_diffrn_standards_decay_%     ?
_refine_special_details
;
Refinement of <i>F</i>^2^ against ALL reflections. The weighted <i>R</i>-factor
<i>wR</i> and goodness of fit <i>S</i> are based on <i>F</i>^2^, conventional
<i>R</i>-factors <i>R</i> are based on <i>F</i>, with <i>F</i> set to zero for
negative <i>F</i>^2^. The threshold expression of <i>F</i>^2^ >
\s(<i>F</i>^2^) is used only for calculating <i>R</i>-factors(gt) <i>etc</i>.
and is not relevant to the choice of reflections for refinement.
<i>R</i>-factors based on <i>F</i>^2^ are statistically about twice as large
as those based on <i>F</i>, and <i>R</i>- factors based on ALL data will be
even larger.
;
_reflns_number_total     6194
_reflns_number_gt     3551
_reflns_threshold_expression     I>2\s(I)
_refine_ls_structure_factor_coef     Fsqd
_refine_ls_matrix_type     full
_refine_ls_R_factor_all     0.1050
_refine_ls_R_factor_gt     0.0483
_refine_ls_wR_factor_gt     0.1114
_refine_ls_wR_factor_ref     0.1378
_refine_ls_goodness_of_fit_ref     0.957
_refine_ls_restrained_S_all     0.957
_refine_ls_number_reflns     6194
_refine_ls_number_parameters     286
_refine_ls_number_restraints     1
_refine_ls_hydrogen_treatment     constr
_refine_ls_weighting_scheme     calc
_refine_ls_weighting_details
         'calc w=1/[\s^2^(Fo^2^)+(0.0668P)^2^+0.1597P] where P=(Fo^2^+2Fc^2^)/3'
_atom_sites_solution_hydrogens     geom
_atom_sites_solution_primary     direct
_atom_sites_solution_secondary     difmap
_refine_ls_shift/su_max     0.000
_refine_ls_shift/su_mean     0.000
_refine_diff_density_max     0.229
_refine_diff_density_min     -0.137
_refine_ls_extinction_method     none
_refine_ls_extinction_coef     ?
_refine_ls_abs_structure_details     'Flack (1983), 2846 Friedel pairs'
_refine_ls_abs_structure_Flack     -0.5(15)
loop_
    _atom_type_symbol
    _atom_type_description
    _atom_type_scat_dispersion_real
    _atom_type_scat_dispersion_imag
    _atom_type_scat_source
    'C' 'C' 0.0033 0.0016
                         'International Tables Vol C Tables 4.2.6.8 and 6.1.1.4'
    'H' 'H' 0.0000 0.0000
                         'International Tables Vol C Tables 4.2.6.8 and 6.1.1.4'
    'O' 'O' 0.0106 0.0060
                         'International Tables Vol C Tables 4.2.6.8 and 6.1.1.4'
_computing_data_collection     'SMART (Bruker, 2003)'
_computing_cell_refinement     'SAINT (Bruker, 2003)'
_computing_data_reduction     'SAINT (Bruker, 2003)'
_computing_structure_solution     'SHELXS97 (Sheldrick, 2008)'
_computing_structure_refinement     'SHELXL97 (Sheldrick, 2008)'
_computing_molecular_graphics     'PLATON (Spek, 2009)'
_computing_publication_material     'SHELXL97 (Sheldrick, 2008)'
loop_
    _atom_site_type_symbol
    _atom_site_label
    _atom_site_fract_x
    _atom_site_fract_y
    _atom_site_fract_z
    _atom_site_U_iso_or_equiv
    _atom_site_adp_type
    _atom_site_calc_flag
    _atom_site_refinement_flags
    _atom_site_occupancy
    _atom_site_symmetry_multiplicity
    _atom_site_disorder_assembly
    _atom_site_disorder_group
    C C9 0.9354(3) 0.4824(2) 0.25045(11) 0.0496(5) Uani d . 1 1 . .
    H H9 0.8803 0.4012 0.2715 0.060 Uiso calc R 1 1 . .
    O O56 0.59348(19) 0.50504(19) 0.26154(8) 0.0663(4) Uani d . 1 1 . .
    C C10 0.8357(3) 0.5092(2) 0.17350(11) 0.0537(5) Uani d . 1 1 . .
    O O3 0.3659(2) 0.5251(2) 0.03122(9) 0.0795(5) Uani d . 1 1 . .
    C C12 1.1969(3) 0.4357(2) 0.33813(13) 0.0561(5) Uani d . 1 1 . .
    H H12A 1.1475 0.3512 0.3566 0.067 Uiso calc R 1 1 . .
    H H12B 1.3244 0.4265 0.3409 0.067 Uiso calc R 1 1 . .
    C C13 1.1450(3) 0.5549(2) 0.38854(11) 0.0492(5) Uani d . 1 1 . .
    C C7 0.8837(3) 0.6045(2) 0.29938(12) 0.0517(5) Uani d . 1 1 . .
    H H7 0.9516 0.6841 0.2838 0.062 Uiso calc R 1 1 . .
    C C14 0.9426(3) 0.5733(2) 0.37979(11) 0.0521(5) Uani d . 1 1 . .
    H H14 0.8894 0.4854 0.3926 0.062 Uiso calc R 1 1 . .
    C C20 1.3527(3) 0.5455(3) 0.51411(12) 0.0631(6) Uani d . 1 1 . .
    H H20 1.3928 0.6398 0.5068 0.076 Uiso calc R 1 1 . .
    C C17 1.1673(3) 0.5317(2) 0.47510(11) 0.0563(5) Uani d . 1 1 . .
    H H17 1.1257 0.4386 0.4850 0.068 Uiso calc R 1 1 . .
    C C11 1.1318(3) 0.4564(3) 0.25588(12) 0.0597(6) Uani d . 1 1 . .
    H H11A 1.1929 0.5337 0.2350 0.072 Uiso calc R 1 1 . .
    H H11B 1.1583 0.3754 0.2271 0.072 Uiso calc R 1 1 . .
    C C6 0.6944(3) 0.6292(3) 0.27422(13) 0.0621(6) Uani d . 1 1 . .
    H H6 0.6353 0.7138 0.2886 0.075 Uiso calc R 1 1 . .
    C C5 0.6662(3) 0.5752(2) 0.19835(13) 0.0573(6) Uani d . 1 1 . .
    C C3 0.4844(3) 0.4820(3) 0.09382(13) 0.0672(7) Uani d . 1 1 . .
    H H3 0.4229 0.4183 0.1259 0.081 Uiso calc R 1 1 . .
    C C1 0.7853(3) 0.3819(3) 0.12798(13) 0.0670(6) Uani d . 1 1 . .
    H H1A 0.7392 0.3131 0.1610 0.080 Uiso calc R 1 1 . .
    H H1B 0.8901 0.3444 0.1068 0.080 Uiso calc R 1 1 . .
    C C18 1.2455(3) 0.6852(3) 0.36837(14) 0.0664(6) Uani d . 1 1 . .
    H H18A 1.3703 0.6693 0.3755 0.100 Uiso calc R 1 1 . .
    H H18B 1.2122 0.7592 0.4001 0.100 Uiso calc R 1 1 . .
    H H18C 1.2169 0.7087 0.3169 0.100 Uiso calc R 1 1 . .
    C C19 0.9377(3) 0.6129(3) 0.12773(14) 0.0754(7) Uani d . 1 1 . .
    H H19A 0.8680 0.6373 0.0832 0.113 Uiso calc R 1 1 . .
    H H19B 1.0469 0.5727 0.1141 0.113 Uiso calc R 1 1 . .
    H H19C 0.9620 0.6936 0.1573 0.113 Uiso calc R 1 1 . .
    C C21 1.4874(4) 0.4498(3) 0.48156(17) 0.0861(8) Uani d . 1 1 . .
    H H21A 1.5950 0.4520 0.5125 0.129 Uiso calc R 1 1 . .
    H H21B 1.5106 0.4791 0.4317 0.129 Uiso calc R 1 1 . .
    H H21C 1.4416 0.3580 0.4799 0.129 Uiso calc R 1 1 . .
    C C22 1.3466(4) 0.5206(3) 0.59896(13) 0.0799(8) Uani d . 1 1 . .
    H H22A 1.2417 0.5644 0.6165 0.096 Uiso calc R 1 1 . .
    H H22B 1.3356 0.4229 0.6076 0.096 Uiso calc R 1 1 . .
    C C16 1.0325(4) 0.6318(3) 0.50653(15) 0.0787(8) Uani d . 1 1 . .
    H H16A 1.0926 0.7120 0.5276 0.094 Uiso calc R 1 1 . .
    H H16B 0.9696 0.5877 0.5458 0.094 Uiso calc R 1 1 . .
    C C4 0.5304(3) 0.6124(3) 0.13705(14) 0.0668(7) Uani d . 1 1 . .
    H H4A 0.5776 0.6805 0.1040 0.080 Uiso calc R 1 1 . .
    H H4B 0.4258 0.6500 0.1584 0.080 Uiso calc R 1 1 . .
    O O28 0.2305(3) 0.3225(3) 0.02880(15) 0.1146(8) Uani d . 1 1 . .
    C C28 0.2462(4) 0.4337(4) 0.00463(16) 0.0817(8) Uani d . 1 1 . .
    C C2 0.6466(4) 0.4123(3) 0.06445(14) 0.0770(8) Uani d . 1 1 . .
    H H2A 0.6979 0.4712 0.0277 0.092 Uiso calc R 1 1 . .
    H H2B 0.6114 0.3272 0.0397 0.092 Uiso calc R 1 1 . .
    C C15 0.9018(3) 0.6743(3) 0.44114(13) 0.0730(7) Uani d . 1 1 . .
    H H15A 0.7804 0.6656 0.4550 0.088 Uiso calc R 1 1 . .
    H H15B 0.9225 0.7680 0.4256 0.088 Uiso calc R 1 1 . .
    C C24 1.5074(5) 0.5303(4) 0.72649(15) 0.1002(10) Uani d . 1 1 . .
    H H24A 1.3964 0.5577 0.7465 0.120 Uiso calc R 1 1 . .
    H H24B 1.5132 0.4309 0.7288 0.120 Uiso calc R 1 1 . .
    C C23 1.5041(4) 0.5726(4) 0.64467(15) 0.0975(10) Uani d . 1 1 . .
    H H23A 1.5058 0.6720 0.6418 0.117 Uiso calc R 1 1 . .
    H H23B 1.6103 0.5389 0.6230 0.117 Uiso calc R 1 1 . .
    C C29 0.1328(4) 0.4931(4) -0.05840(16) 0.1031(11) Uani d . 1 1 . .
    H H29A 0.2018 0.5049 -0.1014 0.155 Uiso calc R 1 1 . .
    H H29B 0.0879 0.5804 -0.0435 0.155 Uiso calc R 1 1 . .
    H H29C 0.0361 0.4322 -0.0708 0.155 Uiso calc R 1 1 . .
    C C25 1.6529(5) 0.5861(4) 0.77614(16) 0.0989(10) Uani d . 1 1 . .
    H H25 1.6427 0.6863 0.7743 0.119 Uiso calc R 1 1 . .
    C C26 1.8343(5) 0.5507(5) 0.7531(2) 0.1229(13) Uani d . 1 1 . .
    H H26A 1.8534 0.4539 0.7588 0.184 Uiso calc R 1 1 . .
    H H26B 1.9204 0.5996 0.7842 0.184 Uiso calc R 1 1 . .
    H H26C 1.8452 0.5761 0.7016 0.184 Uiso calc R 1 1 . .
    C C27 1.6293(6) 0.5434(6) 0.85708(18) 0.1511(18) Uani d . 1 1 . .
    H H27A 1.5149 0.5719 0.8717 0.227 Uiso calc R 1 1 . .
    H H27B 1.7190 0.5859 0.8893 0.227 Uiso calc R 1 1 . .
    H H27C 1.6391 0.4455 0.8613 0.227 Uiso calc R 1 1 . .
loop_
    _atom_site_aniso_label
    _atom_site_aniso_U_11
    _atom_site_aniso_U_22
    _atom_site_aniso_U_33
    _atom_site_aniso_U_12
    _atom_site_aniso_U_13
    _atom_site_aniso_U_23
    C9 0.0499(11) 0.0536(12) 0.0447(11) 0.0052(9) -0.0024(9) -0.0030(9)
    O56 0.0528(9) 0.0922(12) 0.0533(9) -0.0007(9) -0.0012(7) -0.0018(9)
    C10 0.0518(12) 0.0643(14) 0.0442(11) 0.0041(11) -0.0034(9) 0.0013(10)
    O3 0.0679(10) 0.1045(14) 0.0629(10) -0.0054(11) -0.0248(8) 0.0075(11)
    C12 0.0522(12) 0.0576(13) 0.0574(13) 0.0101(10) -0.0069(10) 0.0014(11)
    C13 0.0520(12) 0.0456(11) 0.0492(11) 0.0046(9) -0.0056(9) 0.0013(9)
    C7 0.0507(12) 0.0520(12) 0.0515(12) 0.0073(10) -0.0058(10) -0.0058(10)
    C14 0.0537(12) 0.0537(12) 0.0480(11) 0.0056(10) -0.0037(9) -0.0049(10)
    C20 0.0712(15) 0.0587(14) 0.0569(13) -0.0026(12) -0.0204(11) 0.0066(11)
    C17 0.0622(13) 0.0559(13) 0.0495(12) -0.0048(11) -0.0094(10) 0.0047(11)
    C11 0.0570(13) 0.0693(15) 0.0520(12) 0.0161(11) -0.0043(10) -0.0080(11)
    C6 0.0560(14) 0.0711(15) 0.0580(14) 0.0173(12) -0.0088(11) -0.0121(12)
    C5 0.0512(12) 0.0651(14) 0.0545(13) 0.0078(10) -0.0074(10) 0.0004(11)
    C3 0.0590(14) 0.0877(17) 0.0529(13) 0.0013(13) -0.0150(11) 0.0025(13)
    C1 0.0660(15) 0.0805(16) 0.0531(14) 0.0097(13) -0.0100(11) -0.0131(12)
    C18 0.0660(15) 0.0608(14) 0.0704(16) -0.0063(12) -0.0149(12) 0.0130(12)
    C19 0.0682(16) 0.103(2) 0.0546(14) -0.0009(14) -0.0025(12) 0.0167(14)
    C21 0.0722(17) 0.099(2) 0.0840(19) 0.0175(15) -0.0279(14) 0.0004(16)
    C22 0.0922(18) 0.0841(19) 0.0598(14) -0.0182(16) -0.0270(13) 0.0073(14)
    C16 0.0785(18) 0.098(2) 0.0579(15) 0.0101(15) -0.0103(13) -0.0162(14)
    C4 0.0556(14) 0.0803(17) 0.0626(14) 0.0086(12) -0.0129(11) 0.0033(13)
    O28 0.127(2) 0.0950(16) 0.1150(19) -0.0149(15) -0.0555(15) -0.0021(14)
    C28 0.0705(17) 0.107(2) 0.0651(17) 0.0073(17) -0.0157(14) -0.0145(17)
    C2 0.0760(17) 0.096(2) 0.0565(15) 0.0054(14) -0.0159(13) -0.0154(14)
    C15 0.0675(15) 0.0909(18) 0.0591(15) 0.0183(14) -0.0095(12) -0.0236(14)
    C24 0.121(2) 0.113(2) 0.0625(16) -0.030(2) -0.0267(16) 0.0080(18)
    C23 0.108(2) 0.112(2) 0.0685(17) -0.0300(19) -0.0324(15) 0.0102(17)
    C29 0.094(2) 0.128(3) 0.083(2) 0.008(2) -0.0386(16) -0.007(2)
    C25 0.115(3) 0.106(2) 0.0716(19) -0.010(2) -0.0314(18) 0.0022(17)
    C26 0.103(3) 0.152(3) 0.110(3) 0.003(3) -0.026(2) -0.006(3)
    C27 0.167(4) 0.214(5) 0.068(2) -0.035(4) -0.033(2) 0.011(3)
_geom_special_details
;
All e.s.d.'s (except the e.s.d. in the dihedral angle between two l.s. planes)
are estimated using the full covariance matrix. The cell e.s.d.'s are taken
into account individually in the estimation of e.s.d.'s in distances, angles
and torsion angles; correlations between e.s.d.'s in cell parameters are only
used when they are defined by crystal symmetry. An approximate (isotropic)
treatment of cell e.s.d.'s is used for estimating e.s.d.'s involving l.s.
planes.
;
loop_
    _geom_bond_atom_site_label_1
    _geom_bond_atom_site_label_2
    _geom_bond_site_symmetry_2
    _geom_bond_distance
    _geom_bond_publ_flag
    C9 C11 . 1.509(3) ?
    C9 C7 . 1.540(3) ?
    C9 C10 . 1.553(3) ?
    C9 H9 . 0.9800 ?
    O56 C6 . 1.443(3) ?
    O56 C5 . 1.454(3) ?
    C10 C1 . 1.521(3) ?
    C10 C5 . 1.525(3) ?
    C10 C19 . 1.535(3) ?
    O3 C28 . 1.340(4) ?
    O3 C3 . 1.457(3) ?
    C12 C13 . 1.534(3) ?
    C12 C11 . 1.537(3) ?
    C12 H12A . 0.9700 ?
    C12 H12B . 0.9700 ?
    C13 C18 . 1.535(3) ?
    C13 C14 . 1.544(3) ?
    C13 C17 . 1.562(3) ?
    C7 C6 . 1.500(3) ?
    C7 C14 . 1.511(3) ?
    C7 H7 . 0.9800 ?
    C14 C15 . 1.518(3) ?
    C14 H14 . 0.9800 ?
    C20 C21 . 1.522(4) ?
    C20 C22 . 1.538(3) ?
    C20 C17 . 1.540(3) ?
    C20 H20 . 0.9800 ?
    C17 C16 . 1.542(4) ?
    C17 H17 . 0.9800 ?
    C11 H11A . 0.9700 ?
    C11 H11B . 0.9700 ?
    C6 C5 . 1.458(3) ?
    C6 H6 . 0.9800 ?
    C5 C4 . 1.505(3) ?
    C3 C4 . 1.517(4) ?
    C3 C2 . 1.524(4) ?
    C3 H3 . 0.9800 ?
    C1 C2 . 1.533(3) ?
    C1 H1A . 0.9700 ?
    C1 H1B . 0.9700 ?
    C18 H18A . 0.9600 ?
    C18 H18B . 0.9600 ?
    C18 H18C . 0.9600 ?
    C19 H19A . 0.9600 ?
    C19 H19B . 0.9600 ?
    C19 H19C . 0.9600 ?
    C21 H21A . 0.9600 ?
    C21 H21B . 0.9600 ?
    C21 H21C . 0.9600 ?
    C22 C23 . 1.497(4) ?
    C22 H22A . 0.9700 ?
    C22 H22B . 0.9700 ?
    C16 C15 . 1.546(4) ?
    C16 H16A . 0.9700 ?
    C16 H16B . 0.9700 ?
    C4 H4A . 0.9700 ?
    C4 H4B . 0.9700 ?
    O28 C28 . 1.175(4) ?
    C28 C29 . 1.495(4) ?
    C2 H2A . 0.9700 ?
    C2 H2B . 0.9700 ?
    C15 H15A . 0.9700 ?
    C15 H15B . 0.9700 ?
    C24 C25 . 1.480(4) ?
    C24 C23 . 1.517(4) ?
    C24 H24A . 0.9700 ?
    C24 H24B . 0.9700 ?
    C23 H23A . 0.9700 ?
    C23 H23B . 0.9700 ?
    C29 H29A . 0.9600 ?
    C29 H29B . 0.9600 ?
    C29 H29C . 0.9600 ?
    C25 C26 . 1.497(5) ?
    C25 C27 . 1.524(4) ?
    C25 H25 . 0.9800 ?
    C26 H26A . 0.9600 ?
    C26 H26B . 0.9600 ?
    C26 H26C . 0.9600 ?
    C27 H27A . 0.9600 ?
    C27 H27B . 0.9600 ?
    C27 H27C . 0.9600 ?
loop_
    _geom_angle_atom_site_label_1
    _geom_angle_atom_site_label_2
    _geom_angle_atom_site_label_3
    _geom_angle_site_symmetry_1
    _geom_angle_site_symmetry_3
    _geom_angle
    _geom_angle_publ_flag
    C11 C9 C7 . . 112.00(17) ?
    C11 C9 C10 . . 121.01(17) ?
    C7 C9 C10 . . 104.22(16) ?
    C11 C9 H9 . . 106.2 ?
    C7 C9 H9 . . 106.2 ?
    C10 C9 H9 . . 106.2 ?
    C6 O56 C5 . . 60.45(15) ?
    C1 C10 C5 . . 107.96(18) ?
    C1 C10 C19 . . 111.84(19) ?
    C5 C10 C19 . . 109.6(2) ?
    C1 C10 C9 . . 115.54(19) ?
    C5 C10 C9 . . 100.95(16) ?
    C19 C10 C9 . . 110.31(18) ?
    C28 O3 C3 . . 117.2(2) ?
    C13 C12 C11 . . 112.47(17) ?
    C13 C12 H12A . . 109.1 ?
    C11 C12 H12A . . 109.1 ?
    C13 C12 H12B . . 109.1 ?
    C11 C12 H12B . . 109.1 ?
    H12A C12 H12B . . 107.8 ?
    C12 C13 C18 . . 110.04(18) ?
    C12 C13 C14 . . 108.29(17) ?
    C18 C13 C14 . . 112.56(17) ?
    C12 C13 C17 . . 116.99(17) ?
    C18 C13 C17 . . 108.93(18) ?
    C14 C13 C17 . . 99.73(15) ?
    C6 C7 C14 . . 123.00(19) ?
    C6 C7 C9 . . 102.89(17) ?
    C14 C7 C9 . . 108.20(16) ?
    C6 C7 H7 . . 107.3 ?
    C14 C7 H7 . . 107.3 ?
    C9 C7 H7 . . 107.3 ?
    C7 C14 C15 . . 119.57(18) ?
    C7 C14 C13 . . 111.05(16) ?
    C15 C14 C13 . . 104.11(17) ?
    C7 C14 H14 . . 107.2 ?
    C15 C14 H14 . . 107.2 ?
    C13 C14 H14 . . 107.2 ?
    C21 C20 C22 . . 109.7(2) ?
    C21 C20 C17 . . 112.9(2) ?
    C22 C20 C17 . . 110.8(2) ?
    C21 C20 H20 . . 107.7 ?
    C22 C20 H20 . . 107.7 ?
    C17 C20 H20 . . 107.7 ?
    C20 C17 C16 . . 112.78(19) ?
    C20 C17 C13 . . 118.75(18) ?
    C16 C17 C13 . . 103.37(17) ?
    C20 C17 H17 . . 107.1 ?
    C16 C17 H17 . . 107.1 ?
    C13 C17 H17 . . 107.1 ?
    C9 C11 C12 . . 110.30(18) ?
    C9 C11 H11A . . 109.6 ?
    C12 C11 H11A . . 109.6 ?
    C9 C11 H11B . . 109.6 ?
    C12 C11 H11B . . 109.6 ?
    H11A C11 H11B . . 108.1 ?
    O56 C6 C5 . . 60.15(14) ?
    O56 C6 C7 . . 113.77(18) ?
    C5 C6 C7 . . 108.02(18) ?
    O56 C6 H6 . . 120.1 ?
    C5 C6 H6 . . 120.1 ?
    C7 C6 H6 . . 120.1 ?
    O56 C5 C6 . . 59.41(15) ?
    O56 C5 C4 . . 113.85(19) ?
    C6 C5 C4 . . 130.4(2) ?
    O56 C5 C10 . . 112.92(18) ?
    C6 C5 C10 . . 109.87(17) ?
    C4 C5 C10 . . 116.33(19) ?
    O3 C3 C4 . . 105.3(2) ?
    O3 C3 C2 . . 109.85(19) ?
    C4 C3 C2 . . 112.4(2) ?
    O3 C3 H3 . . 109.7 ?
    C4 C3 H3 . . 109.7 ?
    C2 C3 H3 . . 109.7 ?
    C10 C1 C2 . . 112.3(2) ?
    C10 C1 H1A . . 109.1 ?
    C2 C1 H1A . . 109.1 ?
    C10 C1 H1B . . 109.1 ?
    C2 C1 H1B . . 109.1 ?
    H1A C1 H1B . . 107.9 ?
    C13 C18 H18A . . 109.5 ?
    C13 C18 H18B . . 109.5 ?
    H18A C18 H18B . . 109.5 ?
    C13 C18 H18C . . 109.5 ?
    H18A C18 H18C . . 109.5 ?
    H18B C18 H18C . . 109.5 ?
    C10 C19 H19A . . 109.5 ?
    C10 C19 H19B . . 109.5 ?
    H19A C19 H19B . . 109.5 ?
    C10 C19 H19C . . 109.5 ?
    H19A C19 H19C . . 109.5 ?
    H19B C19 H19C . . 109.5 ?
    C20 C21 H21A . . 109.5 ?
    C20 C21 H21B . . 109.5 ?
    H21A C21 H21B . . 109.5 ?
    C20 C21 H21C . . 109.5 ?
    H21A C21 H21C . . 109.5 ?
    H21B C21 H21C . . 109.5 ?
    C23 C22 C20 . . 114.7(2) ?
    C23 C22 H22A . . 108.6 ?
    C20 C22 H22A . . 108.6 ?
    C23 C22 H22B . . 108.6 ?
    C20 C22 H22B . . 108.6 ?
    H22A C22 H22B . . 107.6 ?
    C17 C16 C15 . . 107.76(19) ?
    C17 C16 H16A . . 110.2 ?
    C15 C16 H16A . . 110.2 ?
    C17 C16 H16B . . 110.2 ?
    C15 C16 H16B . . 110.2 ?
    H16A C16 H16B . . 108.5 ?
    C5 C4 C3 . . 107.3(2) ?
    C5 C4 H4A . . 110.3 ?
    C3 C4 H4A . . 110.3 ?
    C5 C4 H4B . . 110.3 ?
    C3 C4 H4B . . 110.3 ?
    H4A C4 H4B . . 108.5 ?
    O28 C28 O3 . . 124.3(3) ?
    O28 C28 C29 . . 124.7(3) ?
    O3 C28 C29 . . 111.0(3) ?
    C3 C2 C1 . . 111.4(2) ?
    C3 C2 H2A . . 109.3 ?
    C1 C2 H2A . . 109.3 ?
    C3 C2 H2B . . 109.3 ?
    C1 C2 H2B . . 109.3 ?
    H2A C2 H2B . . 108.0 ?
    C14 C15 C16 . . 102.9(2) ?
    C14 C15 H15A . . 111.2 ?
    C16 C15 H15A . . 111.2 ?
    C14 C15 H15B . . 111.2 ?
    C16 C15 H15B . . 111.2 ?
    H15A C15 H15B . . 109.1 ?
    C25 C24 C23 . . 116.7(3) ?
    C25 C24 H24A . . 108.1 ?
    C23 C24 H24A . . 108.1 ?
    C25 C24 H24B . . 108.1 ?
    C23 C24 H24B . . 108.1 ?
    H24A C24 H24B . . 107.3 ?
    C22 C23 C24 . . 113.8(3) ?
    C22 C23 H23A . . 108.8 ?
    C24 C23 H23A . . 108.8 ?
    C22 C23 H23B . . 108.8 ?
    C24 C23 H23B . . 108.8 ?
    H23A C23 H23B . . 107.7 ?
    C28 C29 H29A . . 109.5 ?
    C28 C29 H29B . . 109.5 ?
    H29A C29 H29B . . 109.5 ?
    C28 C29 H29C . . 109.5 ?
    H29A C29 H29C . . 109.5 ?
    H29B C29 H29C . . 109.5 ?
    C24 C25 C26 . . 114.6(3) ?
    C24 C25 C27 . . 110.2(3) ?
    C26 C25 C27 . . 110.8(3) ?
    C24 C25 H25 . . 106.9 ?
    C26 C25 H25 . . 106.9 ?
    C27 C25 H25 . . 106.9 ?
    C25 C26 H26A . . 109.5 ?
    C25 C26 H26B . . 109.5 ?
    H26A C26 H26B . . 109.5 ?
    C25 C26 H26C . . 109.5 ?
    H26A C26 H26C . . 109.5 ?
    H26B C26 H26C . . 109.5 ?
    C25 C27 H27A . . 109.5 ?
    C25 C27 H27B . . 109.5 ?
    H27A C27 H27B . . 109.5 ?
    C25 C27 H27C . . 109.5 ?
    H27A C27 H27C . . 109.5 ?
    H27B C27 H27C . . 109.5 ?
loop_
    _geom_torsion_atom_site_label_1
    _geom_torsion_atom_site_label_2
    _geom_torsion_atom_site_label_3
    _geom_torsion_atom_site_label_4
    _geom_torsion_site_symmetry_1
    _geom_torsion_site_symmetry_2
    _geom_torsion_site_symmetry_3
    _geom_torsion_site_symmetry_4
    _geom_torsion
    _geom_torsion_publ_flag
    C11 C9 C10 C1 . . . . 82.1(3) ?
    C7 C9 C10 C1 . . . . -150.83(18) ?
    C11 C9 C10 C5 . . . . -161.8(2) ?
    C7 C9 C10 C5 . . . . -34.7(2) ?
    C11 C9 C10 C19 . . . . -46.0(3) ?
    C7 C9 C10 C19 . . . . 81.1(2) ?
    C11 C12 C13 C18 . . . . -67.9(2) ?
    C11 C12 C13 C14 . . . . 55.6(2) ?
    C11 C12 C13 C17 . . . . 167.16(19) ?
    C11 C9 C7 C6 . . . . 169.22(19) ?
    C10 C9 C7 C6 . . . . 36.7(2) ?
    C11 C9 C7 C14 . . . . -59.2(2) ?
    C10 C9 C7 C14 . . . . 168.28(17) ?
    C6 C7 C14 C15 . . . . -58.0(3) ?
    C9 C7 C14 C15 . . . . -177.5(2) ?
    C6 C7 C14 C13 . . . . -179.2(2) ?
    C9 C7 C14 C13 . . . . 61.2(2) ?
    C12 C13 C14 C7 . . . . -59.8(2) ?
    C18 C13 C14 C7 . . . . 62.1(2) ?
    C17 C13 C14 C7 . . . . 177.40(17) ?
    C12 C13 C14 C15 . . . . 170.26(19) ?
    C18 C13 C14 C15 . . . . -67.9(2) ?
    C17 C13 C14 C15 . . . . 47.5(2) ?
    C21 C20 C17 C16 . . . . -178.2(2) ?
    C22 C20 C17 C16 . . . . 58.2(3) ?
    C21 C20 C17 C13 . . . . -57.1(3) ?
    C22 C20 C17 C13 . . . . 179.3(2) ?
    C12 C13 C17 C20 . . . . 79.4(3) ?
    C18 C13 C17 C20 . . . . -46.1(2) ?
    C14 C13 C17 C20 . . . . -164.20(19) ?
    C12 C13 C17 C16 . . . . -154.9(2) ?
    C18 C13 C17 C16 . . . . 79.6(2) ?
    C14 C13 C17 C16 . . . . -38.4(2) ?
    C7 C9 C11 C12 . . . . 55.5(2) ?
    C10 C9 C11 C12 . . . . 179.0(2) ?
    C13 C12 C11 C9 . . . . -54.3(3) ?
    C5 O56 C6 C7 . . . . -97.9(2) ?
    C14 C7 C6 O56 . . . . -81.5(3) ?
    C9 C7 C6 O56 . . . . 40.5(2) ?
    C14 C7 C6 C5 . . . . -146.1(2) ?
    C9 C7 C6 C5 . . . . -24.1(2) ?
    C6 O56 C5 C4 . . . . -124.2(2) ?
    C6 O56 C5 C10 . . . . 100.3(2) ?
    C7 C6 C5 O56 . . . . 107.6(2) ?
    O56 C6 C5 C4 . . . . 96.5(3) ?
    C7 C6 C5 C4 . . . . -155.9(2) ?
    O56 C6 C5 C10 . . . . -105.5(2) ?
    C7 C6 C5 C10 . . . . 2.1(3) ?
    C1 C10 C5 O56 . . . . 77.9(2) ?
    C19 C10 C5 O56 . . . . -160.12(18) ?
    C9 C10 C5 O56 . . . . -43.8(2) ?
    C1 C10 C5 C6 . . . . 142.1(2) ?
    C19 C10 C5 C6 . . . . -95.9(2) ?
    C9 C10 C5 C6 . . . . 20.5(2) ?
    C1 C10 C5 C4 . . . . -56.5(3) ?
    C19 C10 C5 C4 . . . . 65.5(3) ?
    C9 C10 C5 C4 . . . . -178.1(2) ?
    C28 O3 C3 C4 . . . . -150.8(2) ?
    C28 O3 C3 C2 . . . . 87.9(3) ?
    C5 C10 C1 C2 . . . . 52.3(3) ?
    C19 C10 C1 C2 . . . . -68.3(3) ?
    C9 C10 C1 C2 . . . . 164.4(2) ?
    C21 C20 C22 C23 . . . . 72.5(3) ?
    C17 C20 C22 C23 . . . . -162.2(3) ?
    C20 C17 C16 C15 . . . . 146.4(2) ?
    C13 C17 C16 C15 . . . . 16.9(3) ?
    O56 C5 C4 C3 . . . . -76.4(3) ?
    C6 C5 C4 C3 . . . . -145.6(3) ?
    C10 C5 C4 C3 . . . . 57.5(3) ?
    O3 C3 C4 C5 . . . . -174.84(19) ?
    C2 C3 C4 C5 . . . . -55.2(3) ?
    C3 O3 C28 O28 . . . . 0.5(4) ?
    C3 O3 C28 C29 . . . . 179.1(2) ?
    O3 C3 C2 C1 . . . . 172.8(2) ?
    C4 C3 C2 C1 . . . . 55.9(3) ?
    C10 C1 C2 C3 . . . . -54.3(3) ?
    C7 C14 C15 C16 . . . . -161.8(2) ?
    C13 C14 C15 C16 . . . . -37.1(3) ?
    C17 C16 C15 C14 . . . . 12.1(3) ?
    C20 C22 C23 C24 . . . . -172.1(3) ?
    C25 C24 C23 C22 . . . . -175.9(3) ?
    C23 C24 C25 C26 . . . . -58.7(5) ?
    C23 C24 C25 C27 . . . . 175.5(4) ?
    C19 C10 C13 C18 . . . . 12.68(18) ?
_iucr_refine_instructions_details
;
L.S. 30
ACTA
BOND $H
CONF
MPLA
MPLA C5 C6 C7 C9 C10
MPLA C5 O56 C6
CONF C19 C10 C13 C18
FMAP 2
PLAN -20
WGHT      0.0668      0.1597
FVAR       0.55166
;
