# Supplementary material for: 5α,6α-Ep­oxy-7-norcholestan-3β-yl acetate
Source: Acta Crystallogr Sect E Struct Rep Online. 2011 Dec 23;68(Pt 1):o237. doi: 10.1107/S1600536811054249 (PMC3254568; doi:10.1107/S1600536811054249)
Supplement: Supplementary file 2 [file e-68-0o237-Isup2.hkl]

# 
# h,k,l, Fc-squared, Fo-squared, sigma(Fo-squared) and status flag 
# 
data_I
_shelx_title ' 15_8nor' 
_shelx_refln_list_code          4 
_shelx_F_calc_maximum      183.91 
_exptl_crystal_F_000       476.00 
_reflns_d_resolution_high  0.7580 
 
loop_ 
 _symmetry_equiv_pos_as_xyz 
 'x, y, z' 
 '-x, y+1/2, -z' 
 
_cell_length_a     7.5820 
_cell_length_b     9.7487 
_cell_length_c    17.8588 
_cell_angle_alpha  90.000 
_cell_angle_beta   93.179 
_cell_angle_gamma  90.000 
 
_shelx_F_squared_multiplier     1.000 
 
loop_ 
 _refln_index_h 
 _refln_index_k 
 _refln_index_l 
 _refln_F_squared_calc 
 _refln_F_squared_meas 
 _refln_F_squared_sigma 
 _refln_observed_status 
   0 -12   0        0.71        2.81      2.60 o 
   1 -12   0        0.13       -0.15      2.06 o 
   2 -12   0        1.05       -1.95      1.95 o 
   3 -12   0        1.49        1.08      4.00 o 
   1 -11   0       10.45       14.04      3.54 o 
   2 -11   0        3.15       -0.99      1.31 o 
   3 -11   0        9.77        9.13      1.90 o 
   4 -11   0        0.54       -1.27      1.64 o 
   5 -11   0        4.44        0.05      3.58 o 
   0 -10   0        0.78       -2.22      2.22 o 
   1 -10   0        3.20        4.99      1.38 o 
   2 -10   0        5.16        5.39      1.29 o 
   3 -10   0        0.72        1.41      1.10 o 
   4 -10   0        0.95        0.71      1.36 o 
   5 -10   0        2.30        4.32      1.78 o 
   6 -10   0        2.46        4.82      2.67 o 
   1  -9   0       86.80       90.55      1.96 o 
   2  -9   0        9.87        8.09      1.13 o 
   3  -9   0        7.49        6.94      1.15 o 
   4  -9   0       13.55       13.83      1.33 o 
   5  -9   0        0.74       -0.36      1.44 o 
   6  -9   0        6.56        8.16      1.83 o 
   7  -9   0        0.87       -1.78      2.32 o 
   0  -8   0       17.55       17.93      2.06 o 
   1  -8   0        9.58       11.56      1.23 o 
   2  -8   0       52.40       47.63      1.52 o 
   3  -8   0        3.22        1.30      1.27 o 
   4  -8   0        9.03        7.06      1.50 o 
   5  -8   0       12.87       10.83      1.08 o 
   6  -8   0        1.92       -0.63      1.25 o 
   7  -8   0        1.82        2.83      1.86 o 
   1  -7   0       54.84       52.12      1.26 o 
   2  -7   0       36.64       40.36      2.03 o 
   3  -7   0       20.49       23.10      2.14 o 
   4  -7   0       55.97       58.90      1.65 o 
   5  -7   0        8.70       10.66      1.21 o 
   6  -7   0        3.43        5.85      1.74 o 
   7  -7   0        1.63        2.56      1.63 o 
   8  -7   0        0.74       -2.54      2.54 o 
   0  -6   0       23.53       22.06      1.05 o 
   1  -6   0       24.49       27.22      1.30 o 
   2  -6   0       78.39       75.10      1.48 o 
   3  -6   0       11.57        7.96      0.85 o 
   4  -6   0       52.08       48.93      1.60 o 
   5  -6   0       45.53       39.53      1.44 o 
   6  -6   0       17.73       18.53      1.87 o 
   7  -6   0        3.19        1.99      1.77 o 
   8  -6   0        0.44        0.25      1.87 o 
   1  -5   0      392.21      401.76      2.57 o 
   2  -5   0       17.60       22.66      0.90 o 
   3  -5   0       18.87       20.82      0.84 o 
   4  -5   0       44.99       47.55      0.98 o 
   5  -5   0       47.07       50.14      1.33 o 
   6  -5   0        2.88        1.10      1.10 o 
   7  -5   0        0.80       -1.52      1.59 o 
   8  -5   0       10.83        8.95      2.49 o 
   9  -5   0        4.03        2.78      4.45 o 
   0  -4   0      448.48      406.17      4.16 o 
   1  -4   0      249.18      211.62      1.55 o 
   2  -4   0        4.70        3.27      0.39 o 
   3  -4   0      109.18      108.38      1.11 o 
   4  -4   0      211.40      207.27      1.79 o 
   5  -4   0       23.51       23.31      1.15 o 
   6  -4   0       57.83       65.76      1.90 o 
   7  -4   0        0.26        0.03      1.39 o 
   8  -4   0        2.10        1.34      1.82 o 
   9  -4   0        8.81        8.95      3.31 o 
   1  -3   0      773.41      709.10      3.33 o 
   2  -3   0      112.00      124.41      1.02 o 
   3  -3   0       51.06       49.58      0.77 o 
   4  -3   0       27.26       24.92      0.77 o 
   5  -3   0      161.62      156.35      2.09 o 
   6  -3   0       51.52       51.52      1.66 o 
   7  -3   0        3.37        1.47      1.47 o 
   8  -3   0       15.36       13.95      1.99 o 
   9  -3   0        2.45       -1.95      3.32 o 
   0  -2   0    33818.65    31907.30    267.35 o 
   1  -2   0      997.22      936.45      3.99 o 
   2  -2   0     1115.92     1141.74      5.79 o 
   3  -2   0      536.69      521.56      2.87 o 
   4  -2   0      662.76      680.74      3.97 o 
   5  -2   0      112.42      119.30      2.08 o 
   6  -2   0      162.77      169.75      3.18 o 
   7  -2   0       10.23        9.63      2.69 o 
   8  -2   0        1.55        0.30      1.94 o 
   9  -2   0        7.25        5.77      3.46 o 
   1  -1   0      706.97      611.85      3.15 o 
   2  -1   0      278.45      297.42      2.04 o 
   3  -1   0      828.07      874.07      4.49 o 
   4  -1   0      230.41      268.24      2.23 o 
   5  -1   0       72.18       73.01      1.82 o 
   6  -1   0       26.68       29.87      1.94 o 
   7  -1   0        4.31        4.29      1.87 o 
   8  -1   0        2.44        6.44      2.43 o 
   9  -1   0       17.54       23.18      3.62 o 
   1   0   0      200.09      217.82      1.19 o 
   2   0   0        3.65        4.91      0.47 o 
   3   0   0      466.04      467.84      2.53 o 
   4   0   0      399.65      458.95      2.77 o 
   5   0   0       26.42       26.21      1.04 o 
   6   0   0       70.85       72.13      2.11 o 
   7   0   0       66.18       77.22      3.16 o 
   8   0   0        2.83        7.39      2.46 o 
   9   0   0        2.06        3.27      2.30 o 
   1   1   0      706.51      607.18      3.22 o 
   2   1   0      278.49      296.09      1.92 o 
   3   1   0      828.81      870.50      4.07 o 
   4   1   0      230.44      263.79      2.05 o 
   5   1   0       72.13       68.18      1.59 o 
   6   1   0       26.71       28.69      1.53 o 
   7   1   0        4.31        2.19      1.47 o 
   8   1   0        2.42        3.41      1.50 o 
   9   1   0       17.55       24.63      3.46 o 
   0   2   0    33823.89    32530.84    272.51 o 
   1   2   0      996.65      936.12      3.94 o 
   2   2   0     1116.33     1131.02      5.66 o 
   3   2   0      537.24      519.66      3.41 o 
   4   2   0      662.71      674.79      4.40 o 
   5   2   0      112.19      118.53      1.78 o 
   6   2   0      162.68      163.81      3.14 o 
   7   2   0       10.24       10.51      1.80 o 
   8   2   0        1.54        3.00      2.08 o 
   9   2   0        7.25        8.44      3.01 o 
   1   3   0      773.69      711.83      3.27 o 
   2   3   0      112.09      124.07      1.25 o 
   3   3   0       51.06       51.29      1.09 o 
   4   3   0       27.23       23.03      1.10 o 
   5   3   0      161.68      153.78      2.62 o 
   6   3   0       51.53       52.08      2.30 o 
   7   3   0        3.36        3.48      1.83 o 
   8   3   0       15.34       14.24      3.05 o 
   9   3   0        2.45        3.34      3.55 o 
   0   4   0      448.84      409.94      3.83 o 
   1   4   0      249.19      214.95      1.50 o 
   2   4   0        4.71        3.71      0.46 o 
   3   4   0      109.32      107.35      1.41 o 
   4   4   0      211.62      208.78      2.36 o 
   5   4   0       23.49       23.68      1.37 o 
   6   4   0       57.78       67.07      2.20 o 
   7   4   0        0.27       -1.23      3.42 o 
   8   4   0        2.09        1.63      2.01 o 
   1   5   0      391.99      398.22      2.58 o 
   2   5   0       17.56       23.37      0.75 o 
   3   5   0       18.83       19.78      0.95 o 
   4   5   0       45.01       49.36      1.40 o 
   5   5   0       47.07       49.93      1.75 o 
   6   5   0        2.88        2.73      1.32 o 
   7   5   0        0.80        1.74      3.01 o 
   8   5   0       10.82       16.71      3.27 o 
   0   6   0       23.62       19.18      1.32 o 
   1   6   0       24.53       25.45      1.12 o 
   2   6   0       78.44       70.68      1.45 o 
   3   6   0       11.61        8.58      1.04 o 
   4   6   0       52.12       50.18      1.87 o 
   5   6   0       45.61       43.80      5.53 o 
   6   6   0       17.71       21.98      2.07 o 
   7   6   0        3.19        2.23      2.47 o 
   8   6   0        0.44        2.57      2.83 o 
   1   7   0       54.80       54.02      1.76 o 
   2   7   0       36.58       40.31      1.66 o 
   3   7   0       20.44       21.83      1.40 o 
   4   7   0       55.97       58.69      2.24 o 
   5   7   0        8.69       11.29      1.68 o 
   6   7   0        3.43        2.75      1.63 o 
   7   7   0        1.63       -0.69      2.38 o 
   8   7   0        0.74        1.18      2.71 o 
   0   8   0       17.58       20.38      2.07 o 
   1   8   0        9.60        9.04      1.27 o 
   2   8   0       52.34       49.80      4.07 o 
   3   8   0        3.22        3.42      1.37 o 
   4   8   0        9.06        7.50      3.08 o 
   5   8   0       12.89       11.63      1.96 o 
   6   8   0        1.92       -1.27      1.75 o 
   7   8   0        1.82        3.93      2.95 o 
   1   9   0       86.81       91.75      2.73 o 
   2   9   0        9.86        8.65      1.74 o 
   3   9   0        7.49        9.50      2.16 o 
   4   9   0       13.56       10.34      1.70 o 
   5   9   0        0.74        0.40      1.68 o 
   6   9   0        6.55        7.87      2.14 o 
   7   9   0        0.87        2.13      2.95 o 
   0  10   0        0.79        3.67      3.06 o 
   1  10   0        3.21        1.73      1.78 o 
   2  10   0        5.16        1.38      1.46 o 
   3  10   0        0.72        1.78      1.60 o 
   4  10   0        0.96        1.63      1.46 o 
   5  10   0        2.31        2.22      1.83 o 
   6  10   0        2.46        1.74      2.02 o 
   1  11   0       10.46        9.64      2.15 o 
   2  11   0        3.15        1.67      3.08 o 
   3  11   0        9.77        7.20      3.05 o 
   4  11   0        0.54       -2.49      2.49 o 
   5  11   0        4.45        5.51      2.99 o 
   0  12   0        0.72       -0.82      2.89 o 
   1  12   0        0.13       -2.02      2.02 o 
   2  12   0        1.05       -3.68      3.68 o 
   3  12   0        1.49       -2.22      2.30 o 
  -3 -12   1        1.26       -1.18      1.86 o 
  -2 -12   1        2.94       -1.60      2.55 o 
  -1 -12   1        1.44        1.08      1.98 o 
   0 -12   1        1.92       -1.81      1.81 o 
   1 -12   1        0.20        0.77      2.13 o 
   2 -12   1        1.24       -2.02      2.02 o 
   3 -12   1        1.65        0.48      1.68 o 
  -5 -11   1        1.10       -0.18      2.78 o 
  -4 -11   1        0.20        0.30      2.53 o 
  -3 -11   1        0.70        1.28      1.64 o 
  -2 -11   1        0.60        0.14      1.23 o 
  -1 -11   1        1.63       -0.69      1.43 o 
   0 -11   1        1.03        1.36      2.82 o 
   1 -11   1        2.92        1.08      1.88 o 
   2 -11   1        5.57        5.47      1.71 o 
   3 -11   1        5.79        4.80      1.52 o 
   4 -11   1        0.08       -0.46      1.67 o 
   5 -11   1        0.09        0.11      2.01 o 
  -6 -10   1        3.60        1.28      4.70 o 
  -5 -10   1        1.15       -1.42      1.42 o 
  -4 -10   1        1.27        3.18      1.58 o 
  -3 -10   1       17.51       24.05      1.44 o 
  -2 -10   1       12.75       16.63      1.31 o 
  -1 -10   1       12.01       10.48      1.21 o 
   0 -10   1       18.64       23.94      1.90 o 
   1 -10   1       10.08        9.69      1.47 o 
   2 -10   1       12.25       17.89      1.53 o 
   3 -10   1        1.62        0.42      1.25 o 
   4 -10   1        4.45        4.67      1.47 o 
   5 -10   1        4.50        3.85      1.88 o 
   6 -10   1        9.79        9.78      2.47 o 
  -7  -9   1        5.82        7.40      2.49 o 
  -6  -9   1        1.31        1.04      1.83 o 
  -5  -9   1        3.76        5.90      1.43 o 
  -4  -9   1        0.53       -0.32      1.18 o 
  -3  -9   1        8.67       11.56      1.33 o 
  -2  -9   1        8.31       10.54      1.08 o 
  -1  -9   1        6.04        5.07      1.07 o 
   0  -9   1       12.11       13.36      1.33 o 
   1  -9   1       10.85       10.39      1.14 o 
   2  -9   1       15.63       19.59      1.36 o 
   3  -9   1       11.29        8.39      1.33 o 
   4  -9   1        0.56        1.79      1.22 o 
   5  -9   1       13.39       11.20      1.63 o 
   6  -9   1        1.02       -1.63      1.63 o 
   7  -9   1        0.09        2.14      2.40 o 
  -7  -8   1        0.46       -1.63      1.63 o 
  -6  -8   1        2.45        3.00      1.29 o 
  -5  -8   1        5.02        6.95      1.10 o 
  -4  -8   1       10.37       11.43      1.27 o 
  -3  -8   1       46.01       45.76      1.73 o 
  -2  -8   1       16.89       17.78      1.54 o 
  -1  -8   1       67.62       71.76      2.22 o 
   0  -8   1       65.13       65.35      1.54 o 
   1  -8   1       97.46       98.72      1.78 o 
   2  -8   1       30.52       34.87      1.44 o 
   3  -8   1       17.81       19.21      1.28 o 
   4  -8   1       13.97       10.78      1.32 o 
   5  -8   1        2.10        3.10      1.03 o 
   6  -8   1        1.03        0.93      1.28 o 
   7  -8   1        1.77        2.13      2.19 o 
  -8  -7   1        1.02       -1.76      2.54 o 
  -7  -7   1        1.31        3.64      1.73 o 
  -6  -7   1        0.61        0.20      1.19 o 
  -5  -7   1       18.00       22.02      1.29 o 
  -4  -7   1       10.78        9.67      1.02 o 
  -3  -7   1        8.94        7.58      0.78 o 
  -2  -7   1       33.73       34.26      1.44 o 
  -1  -7   1      117.81      118.68      2.51 o 
   0  -7   1       55.62       54.06      1.38 o 
   1  -7   1       79.35       84.39      2.08 o 
   2  -7   1       40.24       45.55      1.23 o 
   3  -7   1       27.52       34.09      1.53 o 
   4  -7   1        5.77        2.13      0.86 o 
   5  -7   1       67.16       67.28      1.82 o 
   6  -7   1        8.09        8.71      1.48 o 
   7  -7   1        1.21        0.82      1.63 o 
   8  -7   1        1.45        2.96      2.78 o 
  -8  -6   1        4.76        6.68      2.08 o 
  -7  -6   1        0.97       -0.96      1.59 o 
  -6  -6   1        6.01        6.25      1.30 o 
  -5  -6   1       17.61       20.39      1.14 o 
  -4  -6   1       26.83       28.93      1.30 o 
  -3  -6   1       94.80       97.60      1.52 o 
  -2  -6   1       21.56       24.33      0.94 o 
  -1  -6   1        6.35        6.96      0.61 o 
   0  -6   1       80.20       82.03      1.40 o 
   1  -6   1       35.99       38.09      0.92 o 
   2  -6   1       13.77       11.36      0.83 o 
   3  -6   1        7.72        7.40      0.71 o 
   4  -6   1       13.38       15.06      0.94 o 
   5  -6   1        1.94        3.22      1.10 o 
   6  -6   1       15.57       13.19      2.04 o 
   7  -6   1        0.80        0.45      1.67 o 
   8  -6   1        3.32        2.02      2.06 o 
  -9  -5   1        5.22       12.60      4.71 o 
  -8  -5   1        5.32        5.20      2.30 o 
  -7  -5   1        0.15       -0.94      1.69 o 
  -6  -5   1       18.48       18.70      1.35 o 
  -5  -5   1       19.87       20.17      1.12 o 
  -4  -5   1       18.39       17.59      0.93 o 
  -3  -5   1       37.06       39.49      1.03 o 
  -2  -5   1       25.23       27.34      0.77 o 
  -1  -5   1      234.03      252.66      2.14 o 
   0  -5   1      290.31      249.48      1.85 o 
   1  -5   1       12.81       15.56      0.60 o 
   2  -5   1       28.68       30.88      0.70 o 
   3  -5   1       29.88       26.11      0.73 o 
   4  -5   1        0.37       -0.14      0.61 o 
   5  -5   1      134.88      133.48      2.65 o 
   6  -5   1       15.09       13.70      1.75 o 
   7  -5   1        5.73        7.67      1.58 o 
   8  -5   1        1.56        7.71      2.41 o 
   9  -5   1        3.47        0.36      4.39 o 
  -9  -4   1        0.38       -2.06      3.80 o 
  -8  -4   1        4.17        5.11      2.82 o 
  -7  -4   1       16.16       17.36      1.51 o 
  -6  -4   1       26.03       23.79      1.29 o 
  -5  -4   1        2.74        2.02      0.82 o 
  -4  -4   1       17.86       16.34      0.67 o 
  -3  -4   1        5.33        5.57      0.54 o 
  -2  -4   1      143.05      158.54      1.83 o 
  -1  -4   1      183.73      199.92      1.54 o 
   0  -4   1       24.65       23.56      0.98 o 
   1  -4   1       13.97       15.00      0.59 o 
   2  -4   1       11.01       14.24      0.59 o 
   3  -4   1       57.69       57.66      0.84 o 
   4  -4   1       38.58       42.63      1.06 o 
   5  -4   1       11.46        9.75      1.08 o 
   6  -4   1       36.44       32.99      1.67 o 
   7  -4   1        1.51        5.15      1.56 o 
   8  -4   1       16.75       17.81      2.27 o 
   9  -4   1        3.22        3.35      5.66 o 
  -9  -3   1       11.60       17.80      2.81 o 
  -8  -3   1        0.21       -0.16      1.53 o 
  -7  -3   1       12.72       14.58      2.69 o 
  -6  -3   1       11.56       13.99      1.30 o 
  -5  -3   1       43.45       44.76      1.37 o 
  -4  -3   1      106.82      103.56      1.36 o 
  -3  -3   1      295.70      323.45      2.28 o 
  -2  -3   1      387.68      420.65      2.40 o 
  -1  -3   1      314.06      301.15      2.16 o 
   0  -3   1      505.16      415.77      2.39 o 
   1  -3   1       76.18       74.87      0.86 o 
   2  -3   1       31.38       30.51      0.63 o 
   3  -3   1       79.95       71.45      1.04 o 
   4  -3   1       56.65       52.89      1.19 o 
   5  -3   1      189.87      184.04      2.53 o 
   6  -3   1        5.72        3.05      1.15 o 
   7  -3   1        2.41        1.27      1.63 o 
   8  -3   1        5.74        4.42      2.00 o 
   9  -3   1        1.70        2.11      2.89 o 
  -9  -2   1        2.56        5.27      2.25 o 
  -8  -2   1        0.90        1.30      2.13 o 
  -7  -2   1        4.95        4.53      1.59 o 
  -6  -2   1       98.56       91.34      2.70 o 
  -5  -2   1       46.30       46.53      1.32 o 
  -4  -2   1      172.63      176.70      1.68 o 
  -3  -2   1      184.88      202.91      1.52 o 
  -2  -2   1      157.73      168.76      1.37 o 
  -1  -2   1      957.56      978.87      5.08 o 
   0  -2   1     2704.07     2770.36     13.42 o 
   1  -2   1      243.99      186.97      1.43 o 
   2  -2   1      918.83      834.66      3.88 o 
   3  -2   1      288.85      291.29      2.01 o 
   4  -2   1       27.27       33.64      0.87 o 
   5  -2   1       11.69       14.07      0.96 o 
   6  -2   1        8.83        9.03      1.39 o 
   7  -2   1       15.02       16.02      1.87 o 
   8  -2   1       15.10       14.04      2.16 o 
   9  -2   1        2.12        2.83      2.49 o 
  -9  -1   1        2.72        5.14      3.43 o 
  -8  -1   1        3.48        3.28      2.28 o 
  -7  -1   1       39.84       39.50      2.33 o 
  -6  -1   1        2.76        4.71      1.43 o 
  -5  -1   1       74.88       83.62      1.77 o 
  -4  -1   1      196.05      201.83      1.90 o 
  -3  -1   1       67.45       77.43      1.04 o 
  -2  -1   1      193.06      176.02      1.40 o 
  -1  -1   1     5355.00     5068.70     24.04 o 
   0  -1   1     5865.73     5646.93     27.31 o 
   1  -1   1      156.70      156.05      1.22 o 
   2  -1   1       62.18       53.35      0.75 o 
   3  -1   1      408.17      420.26      2.33 o 
   4  -1   1       64.70       67.89      0.95 o 
   5  -1   1      200.48      189.75      2.51 o 
   6  -1   1       34.41       41.12      2.45 o 
   7  -1   1       38.15       39.55      2.40 o 
   8  -1   1        7.19        6.20      2.08 o 
   9  -1   1        2.98        4.18      2.31 o 
  -9   0   1        8.56       15.39      3.00 o 
  -8   0   1        2.48        1.25      3.08 o 
  -7   0   1       10.37        6.26      2.21 o 
  -6   0   1       14.03       11.87      1.08 o 
  -5   0   1        6.65        7.63      0.82 o 
  -4   0   1      325.12      321.60      2.39 o 
  -3   0   1      330.14      360.44      2.20 o 
  -2   0   1      363.34      364.85      1.92 o 
  -1   0   1     1233.74     1221.30      5.87 o 
   1   0   1      305.59      277.98      1.57 o 
   2   0   1      919.21      859.36      3.80 o 
   3   0   1     1173.65     1189.83      4.77 o 
   4   0   1      520.05      559.83      3.22 o 
   5   0   1      142.46      132.89      1.95 o 
   6   0   1        1.67        1.84      1.17 o 
   7   0   1        0.80        0.10      1.22 o 
   8   0   1        0.38       -1.78      1.78 o 
   9   0   1        2.99        2.86      2.30 o 
  -9   1   1        2.71        3.45      2.69 o 
  -8   1   1        3.49        4.58      1.44 o 
  -7   1   1       39.86       40.22      2.06 o 
  -6   1   1        2.79        2.45      1.16 o 
  -5   1   1       74.91       85.11      1.53 o 
  -4   1   1      195.98      197.74      1.71 o 
  -3   1   1       67.30       78.80      1.08 o 
  -2   1   1      193.28      178.98      1.39 o 
  -1   1   1     5351.71     5082.19     22.45 o 
   0   1   1     5866.38     5731.38     22.92 o 
   1   1   1      156.99      152.88      0.94 o 
   2   1   1       62.11       53.73      0.83 o 
   3   1   1      408.52      423.62      2.58 o 
   4   1   1       64.66       70.89      1.19 o 
   5   1   1      200.52      189.92      2.98 o 
   6   1   1       34.41       37.54      1.73 o 
   7   1   1       38.17       40.65      2.16 o 
   8   1   1        7.20       11.08      2.57 o 
   9   1   1        2.98        4.37      2.93 o 
  -9   2   1        2.56        7.28      3.68 o 
  -8   2   1        0.90       -1.57      1.57 o 
  -7   2   1        4.95        3.77      1.59 o 
  -6   2   1       98.60       82.91      2.12 o 
  -5   2   1       46.30       45.95      1.19 o 
  -4   2   1      172.65      179.34      2.10 o 
  -3   2   1      184.91      204.50      1.77 o 
  -2   2   1      157.95      166.00      1.51 o 
  -1   2   1      958.69      987.86      4.73 o 
   0   2   1     2703.94     2760.03     11.40 o 
   1   2   1      244.08      184.80      1.15 o 
   2   2   1      918.88      834.99      4.41 o 
   3   2   1      289.04      293.62      2.26 o 
   4   2   1       27.15       33.70      1.02 o 
   5   2   1       11.68       14.03      1.01 o 
   6   2   1        8.79        8.87      1.41 o 
   7   2   1       14.97       14.71      2.22 o 
   8   2   1       15.06       15.90      2.42 o 
   9   2   1        2.13        1.11      2.32 o 
  -9   3   1       11.59       13.75      4.48 o 
  -8   3   1        0.22        2.68      2.47 o 
  -7   3   1       12.73       12.73      2.07 o 
  -6   3   1       11.60       12.04      1.39 o 
  -5   3   1       43.27       42.50      1.52 o 
  -4   3   1      106.85      102.50      1.45 o 
  -3   3   1      295.61      329.35      2.43 o 
  -2   3   1      387.74      419.60      2.64 o 
  -1   3   1      314.06      304.80      1.96 o 
   0   3   1      504.68      418.44      2.44 o 
   1   3   1       75.91       74.89      0.78 o 
   2   3   1       31.34       31.56      0.67 o 
   3   3   1       80.10       71.38      1.24 o 
   4   3   1       56.65       53.57      1.29 o 
   5   3   1      189.87      182.03      2.86 o 
   6   3   1        5.71        3.81      1.51 o 
   7   3   1        2.41       -1.29      2.52 o 
   8   3   1        5.74        5.66      2.92 o 
   9   3   1        1.71       -1.36      2.71 o 
  -9   4   1        0.38       -0.16      4.84 o 
  -8   4   1        4.17        8.17      2.27 o 
  -7   4   1       16.17       13.98      2.16 o 
  -6   4   1       26.03       25.54      1.75 o 
  -5   4   1        2.75        1.87      1.03 o 
  -4   4   1       17.86       16.16      0.94 o 
  -3   4   1        5.33        6.26      0.60 o 
  -2   4   1      143.25      161.47      1.85 o 
  -1   4   1      183.84      200.03      1.44 o 
   0   4   1       24.77       24.08      0.93 o 
   1   4   1       13.98       16.34      0.60 o 
   2   4   1       11.05       13.56      0.57 o 
   3   4   1       57.55       58.27      1.17 o 
   4   4   1       38.49       41.56      1.34 o 
   5   4   1       11.50       12.35      1.30 o 
   6   4   1       36.44       32.66      1.91 o 
   7   4   1        1.52        0.10      3.03 o 
   8   4   1       16.71       18.42      3.87 o 
  -8   5   1        5.31       -0.44      2.67 o 
  -7   5   1        0.15        2.58      2.37 o 
  -6   5   1       18.50       18.08      1.59 o 
  -5   5   1       19.82       20.10      1.35 o 
  -4   5   1       18.43       17.72      1.08 o 
  -3   5   1       37.10       39.83      0.95 o 
  -2   5   1       25.20       26.84      0.95 o 
  -1   5   1      233.38      250.82      1.92 o 
   0   5   1      290.04      249.02      2.27 o 
   1   5   1       12.76       14.85      0.73 o 
   2   5   1       28.70       30.51      0.90 o 
   3   5   1       29.89       25.09      1.00 o 
   4   5   1        0.38        0.30      0.96 o 
   5   5   1      134.99      137.93      4.27 o 
   6   5   1       15.10       15.75      1.93 o 
   7   5   1        5.73        8.05      2.72 o 
   8   5   1        1.56        2.30      2.97 o 
  -8   6   1        4.76        1.76      2.81 o 
  -7   6   1        0.97        1.65      2.29 o 
  -6   6   1        6.02        8.26      2.09 o 
  -5   6   1       17.62       18.64      1.75 o 
  -4   6   1       26.88       31.97      1.55 o 
  -3   6   1       94.82       92.27      2.87 o 
  -2   6   1       21.57       24.22      1.03 o 
  -1   6   1        6.32        6.79      0.93 o 
   0   6   1       80.05       77.81      1.53 o 
   1   6   1       36.01       39.73      1.24 o 
   2   6   1       13.74       11.34      0.91 o 
   3   6   1        7.75        7.92      1.06 o 
   4   6   1       13.35       14.20      1.40 o 
   5   6   1        1.95        2.94      1.47 o 
   6   6   1       15.57       17.42      2.02 o 
   7   6   1        0.81        0.04      2.40 o 
   8   6   1        3.31        4.92      3.45 o 
  -8   7   1        1.02        2.68      2.85 o 
  -7   7   1        1.31        2.90      2.32 o 
  -6   7   1        0.62        1.30      1.55 o 
  -5   7   1       17.98       19.76      1.79 o 
  -4   7   1       10.81       11.72      1.36 o 
  -3   7   1        8.94        5.26      1.16 o 
  -2   7   1       33.65       34.15      1.48 o 
  -1   7   1      117.70      114.13      1.97 o 
   0   7   1       55.56       51.46      1.73 o 
   1   7   1       79.39       85.11      2.09 o 
   2   7   1       40.25       46.40      2.58 o 
   3   7   1       27.57       30.99      1.53 o 
   4   7   1        5.76        4.01      1.39 o 
   5   7   1       67.17       65.76      2.74 o 
   6   7   1        8.10        6.62      1.75 o 
   7   7   1        1.21        5.12      5.20 o 
   8   7   1        1.45        2.47      2.91 o 
  -7   8   1        0.46       -0.65      2.62 o 
  -6   8   1        2.45        1.61      1.70 o 
  -5   8   1        5.01        6.92      1.86 o 
  -4   8   1       10.38        9.02      2.34 o 
  -3   8   1       46.03       42.33      2.06 o 
  -2   8   1       16.94       20.04      1.82 o 
  -1   8   1       67.57       67.52      2.22 o 
   0   8   1       65.13       65.13      3.54 o 
   1   8   1       97.50       96.58      2.40 o 
   2   8   1       30.52       32.69      1.83 o 
   3   8   1       17.84       19.53      1.84 o 
   4   8   1       13.96       12.40      3.12 o 
   5   8   1        2.10        4.00      2.55 o 
   6   8   1        1.03       -0.63      2.29 o 
   7   8   1        1.77       -2.03      2.81 o 
  -7   9   1        5.82        8.57      3.21 o 
  -6   9   1        1.31       -2.67      2.67 o 
  -5   9   1        3.76        3.23      1.56 o 
  -4   9   1        0.54        0.11      1.42 o 
  -3   9   1        8.66        9.39      2.58 o 
  -2   9   1        8.29        5.56      1.80 o 
  -1   9   1        6.02        3.92      1.40 o 
   0   9   1       12.09        8.87      1.37 o 
   1   9   1       10.88        8.28      1.53 o 
   2   9   1       15.63       20.36      1.74 o 
   3   9   1       11.28       11.49      1.77 o 
   4   9   1        0.56       -0.13      1.73 o 
   5   9   1       13.40       10.76      2.23 o 
   6   9   1        1.02        1.58      2.37 o 
   7   9   1        0.09        0.39      2.88 o 
  -6  10   1        3.60        1.40      1.97 o 
  -5  10   1        1.15        0.95      2.11 o 
  -4  10   1        1.27       -0.19      2.17 o 
  -3  10   1       17.50       17.62      2.15 o 
  -2  10   1       12.75       12.79      2.81 o 
  -1  10   1       12.01       10.46      1.65 o 
   0  10   1       18.61       18.63      4.98 o 
   1  10   1       10.09        8.08      1.91 o 
   2  10   1       12.27       14.20      1.79 o 
   3  10   1        1.61       -1.22      1.62 o 
   4  10   1        4.45        4.70      1.62 o 
   5  10   1        4.50        4.07      1.99 o 
   6  10   1        9.78       14.24      5.27 o 
  -5  11   1        1.09        4.39      1.87 o 
  -4  11   1        0.20       -1.46      1.88 o 
  -3  11   1        0.70        0.92      1.64 o 
  -2  11   1        0.60        2.80      1.73 o 
  -1  11   1        1.62       -0.19      1.89 o 
   0  11   1        1.02       -0.38      1.91 o 
   1  11   1        2.92        2.69      2.11 o 
   2  11   1        5.57        4.51      4.10 o 
   3  11   1        5.79        2.18      2.75 o 
   4  11   1        0.08       -0.59      1.67 o 
   5  11   1        0.09       -0.04      2.51 o 
  -3  12   1        1.26        0.50      1.81 o 
  -2  12   1        2.94       -2.23      2.23 o 
  -1  12   1        1.44       -2.09      2.44 o 
   0  12   1        1.92       -0.82      2.51 o 
   1  12   1        0.20       -2.02      2.02 o 
   2  12   1        1.23       -1.07      2.85 o 
   3  12   1        1.65       -2.46      2.46 o 
  -3 -12   2        1.97        4.88      2.67 o 
  -2 -12   2        0.74       -1.46      2.29 o 
  -1 -12   2        0.39        0.29      3.27 o 
   0 -12   2        0.84       -2.15      2.15 o 
   1 -12   2        0.12        0.48      3.13 o 
   2 -12   2        1.19       -2.13      2.13 o 
   3 -12   2        1.06        1.83      1.58 o 
  -5 -11   2        0.06        6.09      3.09 o 
  -4 -11   2        0.13        1.20      3.26 o 
  -3 -11   2        2.48        1.01      1.34 o 
  -2 -11   2        2.52       -1.23      1.23 o 
  -1 -11   2        0.19       -1.38      1.38 o 
   0 -11   2        0.38        0.64      1.79 o 
   1 -11   2        3.35        0.20      1.81 o 
   2 -11   2        3.36        0.18      1.63 o 
   3 -11   2        0.90       -0.82      1.52 o 
   4 -11   2        4.88        9.16      1.81 o 
   5 -11   2        1.41        2.24      3.96 o 
  -6 -10   2        0.71       -0.01      2.98 o 
  -5 -10   2        0.87       -1.48      2.46 o 
  -4 -10   2        0.60       -1.89      1.89 o 
  -3 -10   2        1.54        1.11      1.46 o 
  -2 -10   2        9.18       11.56      1.19 o 
  -1 -10   2        2.48        2.40      1.11 o 
   0 -10   2       17.60       19.85      1.68 o 
   1 -10   2        0.08       -1.23      1.23 o 
   2 -10   2        4.67        1.71      1.22 o 
   3 -10   2       13.99       18.02      1.64 o 
   4 -10   2        3.67        2.50      2.59 o 
   5 -10   2        4.00        3.79      1.78 o 
   6 -10   2        0.33        2.55      2.97 o 
  -7  -9   2        0.15       -0.27      2.50 o 
  -6  -9   2        1.75        1.15      1.91 o 
  -5  -9   2        0.80       -1.20      1.63 o 
  -4  -9   2        0.42       -1.27      1.27 o 
  -3  -9   2       48.57       52.61      2.18 o 
  -2  -9   2        8.69        6.48      1.58 o 
  -1  -9   2        1.80        1.78      1.14 o 
   0  -9   2       45.81       52.21      2.25 o 
   1  -9   2       30.58       29.68      1.50 o 
   2  -9   2        4.60        1.95      1.22 o 
   3  -9   2        1.29        1.21      2.04 o 
   4  -9   2        6.37        4.24      1.46 o 
   5  -9   2        0.85       -0.36      1.56 o 
   6  -9   2        2.03       -1.67      1.67 o 
   7  -9   2        1.00       -2.63      2.63 o 
  -7  -8   2        1.26        6.86      4.17 o 
  -6  -8   2        1.21        0.68      1.03 o 
  -5  -8   2        1.77        0.69      0.95 o 
  -4  -8   2       16.81       19.18      1.17 o 
  -3  -8   2        7.81        7.68      1.86 o 
  -2  -8   2       25.60       28.05      1.85 o 
  -1  -8   2       11.31       11.55      1.40 o 
   0  -8   2       83.74       92.33      1.92 o 
   1  -8   2       17.53       21.49      1.13 o 
   2  -8   2       11.36        7.07      0.97 o 
   3  -8   2       14.78       20.07      1.37 o 
   4  -8   2       58.00       67.67      3.04 o 
   5  -8   2       11.30       12.61      1.14 o 
   6  -8   2        5.60        6.83      1.27 o 
   7  -8   2        0.34       -1.55      1.90 o 
  -8  -7   2        5.25        4.99      2.90 o 
  -7  -7   2        2.37        2.82      1.51 o 
  -6  -7   2        1.37       -0.84      1.07 o 
  -5  -7   2       37.12       36.31      1.61 o 
  -4  -7   2        1.81        3.72      0.88 o 
  -3  -7   2       75.58       69.31      1.69 o 
  -2  -7   2        1.84        1.44      0.90 o 
  -1  -7   2        6.10        6.71      1.55 o 
   0  -7   2       65.11       70.52      1.97 o 
   1  -7   2       54.99       50.68      1.39 o 
   2  -7   2       20.93       17.00      1.04 o 
   3  -7   2       14.28        9.86      0.95 o 
   4  -7   2       48.36       45.51      1.56 o 
   5  -7   2       20.77       20.04      1.60 o 
   6  -7   2        6.54        6.64      1.46 o 
   7  -7   2        0.11       -1.09      1.66 o 
   8  -7   2        1.23        0.18      2.66 o 
  -8  -6   2        2.97       -0.76      3.41 o 
  -7  -6   2        1.19       -1.36      1.36 o 
  -6  -6   2       13.36       15.68      1.34 o 
  -5  -6   2       20.39       20.49      1.43 o 
  -4  -6   2       39.23       46.64      1.50 o 
  -3  -6   2       50.71       53.58      1.08 o 
  -2  -6   2      178.55      180.56      1.61 o 
  -1  -6   2       13.89       16.41      0.93 o 
   0  -6   2       55.05       57.43      1.21 o 
   1  -6   2       62.88       65.00      1.35 o 
   2  -6   2        0.71        0.16      0.72 o 
   3  -6   2        3.89        3.62      0.65 o 
   4  -6   2      181.40      177.25      2.22 o 
   5  -6   2        9.25        7.83      1.13 o 
   6  -6   2        6.51        5.00      1.64 o 
   7  -6   2        5.68        8.46      1.85 o 
   8  -6   2        6.65        8.08      2.59 o 
  -9  -5   2        0.56        1.21      4.03 o 
  -8  -5   2        3.89        5.42      2.01 o 
  -7  -5   2        4.70        4.71      1.59 o 
  -6  -5   2        3.59        2.28      1.08 o 
  -5  -5   2      120.32      107.72      1.78 o 
  -4  -5   2       50.36       54.31      1.34 o 
  -3  -5   2       25.64       31.81      0.76 o 
  -2  -5   2       80.86       75.07      1.54 o 
  -1  -5   2      448.20      447.17      3.63 o 
   0  -5   2       56.45       45.97      0.97 o 
   1  -5   2      229.32      230.44      2.10 o 
   2  -5   2      125.63      121.06      1.47 o 
   3  -5   2       33.90       37.60      1.00 o 
   4  -5   2       96.60       88.31      1.70 o 
   5  -5   2      102.07      108.72      2.09 o 
   6  -5   2       48.47       44.59      2.03 o 
   7  -5   2        5.27        5.24      1.74 o 
   8  -5   2        1.48        0.73      2.12 o 
  -9  -4   2        4.02        6.84      3.13 o 
  -8  -4   2        5.16        3.39      1.51 o 
  -7  -4   2        0.22       -0.73      1.24 o 
  -6  -4   2       78.96       77.93      1.96 o 
  -5  -4   2       71.57       67.57      1.53 o 
  -4  -4   2        4.11        2.97      0.86 o 
  -3  -4   2       34.01       30.82      0.83 o 
  -2  -4   2      829.04      886.21      6.39 o 
  -1  -4   2      591.51      547.53      3.24 o 
   0  -4   2       26.20       17.74      0.60 o 
   1  -4   2      142.91      150.51      1.42 o 
   2  -4   2       23.67       30.98      0.80 o 
   3  -4   2       70.11       72.74      1.07 o 
   4  -4   2       60.77       61.88      1.30 o 
   5  -4   2      112.87      112.12      2.16 o 
   6  -4   2       49.59       52.73      1.96 o 
   7  -4   2        5.27        8.06      1.93 o 
   8  -4   2       14.93       13.91      2.28 o 
   9  -4   2        0.49        1.13      3.25 o 
  -9  -3   2        0.02       -2.20      2.20 o 
  -8  -3   2        1.68        2.63      1.85 o 
  -7  -3   2       18.60       16.73      2.37 o 
  -6  -3   2        3.41        3.98      1.24 o 
  -5  -3   2      143.00      135.35      2.07 o 
  -4  -3   2       39.58       37.63      0.89 o 
  -3  -3   2      289.33      294.18      2.01 o 
  -2  -3   2      136.13      127.77      1.28 o 
  -1  -3   2     3200.49     3113.16     17.93 o 
   0  -3   2       73.58       82.36      0.92 o 
   1  -3   2      729.49      688.00      3.60 o 
   2  -3   2       71.77       75.68      0.99 o 
   3  -3   2      697.65      703.68      3.91 o 
   4  -3   2      213.43      206.33      2.22 o 
   5  -3   2      337.09      343.37      3.93 o 
   6  -3   2       28.95       25.58      1.66 o 
   7  -3   2        2.38        5.81      1.82 o 
   8  -3   2        4.13        3.40      1.97 o 
   9  -3   2        0.55       -1.06      2.87 o 
  -9  -2   2        6.29        4.25      2.50 o 
  -8  -2   2        3.33       -0.73      1.82 o 
  -7  -2   2       17.78       18.72      1.85 o 
  -6  -2   2       65.16       63.76      2.34 o 
  -5  -2   2       21.83       19.50      1.05 o 
  -4  -2   2      123.66      147.97      1.53 o 
  -3  -2   2      154.14      145.24      1.20 o 
  -2  -2   2     1578.62     1483.26      6.95 o 
  -1  -2   2     2682.48     2634.21     13.94 o 
   0  -2   2     1488.01     1441.99      6.15 o 
   1  -2   2      507.90      510.13      2.60 o 
   2  -2   2      837.05      840.12      4.19 o 
   3  -2   2       77.78       73.56      1.14 o 
   4  -2   2      135.07      151.44      1.76 o 
   5  -2   2      142.95      143.51      2.42 o 
   6  -2   2       38.35       38.15      2.10 o 
   7  -2   2        3.02        4.49      1.81 o 
   8  -2   2       17.89       18.39      2.40 o 
   9  -2   2        1.23        0.32      2.91 o 
  -9  -1   2        0.74        0.01      2.48 o 
  -8  -1   2        5.10        5.96      2.34 o 
  -7  -1   2       52.49       52.77      2.44 o 
  -6  -1   2       19.02       20.51      1.84 o 
  -5  -1   2       61.91       60.09      1.93 o 
  -4  -1   2      102.38      110.01      1.46 o 
  -3  -1   2      445.95      429.21      2.42 o 
  -2  -1   2     2308.16     2196.76      8.75 o 
  -1  -1   2    17170.85    15809.04     69.89 o 
   0  -1   2      874.71      803.62      3.43 o 
   1  -1   2     1097.22     1115.33      4.84 o 
   2  -1   2      196.89      214.73      1.49 o 
   3  -1   2      778.73      830.46      4.02 o 
   4  -1   2      232.45      231.06      1.86 o 
   5  -1   2      159.98      161.91      1.65 o 
   6  -1   2      100.81       94.83      2.99 o 
   7  -1   2       19.33       23.12      2.82 o 
   8  -1   2        1.39        0.36      2.00 o 
   9  -1   2        1.17        0.89      2.64 o 
  -9   0   2        0.88       -2.32      2.32 o 
  -8   0   2       11.93        6.47      2.48 o 
  -7   0   2       65.15       67.18      3.02 o 
  -6   0   2        1.82        1.75      1.23 o 
  -5   0   2       21.55       34.79      1.47 o 
  -4   0   2      803.55      851.15      4.60 o 
  -3   0   2      592.32      584.56      3.07 o 
  -2   0   2     1369.21     1379.65      5.68 o 
  -1   0   2      733.78      617.09      3.03 o 
   0   0   2        0.20        0.15      0.14 o 
   1   0   2      861.07      862.44      3.70 o 
   2   0   2      850.04      865.55      3.79 o 
   3   0   2       52.55       46.82      0.83 o 
   4   0   2       76.37       75.04      1.19 o 
   5   0   2        6.23        5.03      0.91 o 
   6   0   2        0.07        1.61      1.19 o 
   7   0   2        1.62       -0.79      1.48 o 
   8   0   2       21.61       23.31      2.56 o 
   9   0   2        0.66        2.01      2.30 o 
  -9   1   2        0.74       -1.16      2.53 o 
  -8   1   2        5.11        6.14      1.53 o 
  -7   1   2       52.46       50.68      3.06 o 
  -6   1   2       18.97       18.98      1.41 o 
  -5   1   2       61.93       60.61      1.48 o 
  -4   1   2      102.36      107.30      1.26 o 
  -3   1   2      446.12      424.98      2.48 o 
  -2   1   2     2309.70     2205.74      9.64 o 
  -1   1   2    17174.53    15770.80     65.39 o 
   0   1   2      874.53      815.15      3.56 o 
   1   1   2     1098.03     1120.98      3.90 o 
   2   1   2      196.07      215.66      1.42 o 
   3   1   2      778.54      831.77      4.18 o 
   4   1   2      232.29      233.01      2.02 o 
   5   1   2      160.00      168.26      2.20 o 
   6   1   2      100.93      100.99      2.57 o 
   7   1   2       19.28       22.60      1.95 o 
   8   1   2        1.38        0.13      1.44 o 
   9   1   2        1.17        1.09      2.44 o 
  -9   2   2        6.28       11.72      5.21 o 
  -8   2   2        3.32        3.45      1.66 o 
  -7   2   2       17.79       17.21      1.77 o 
  -6   2   2       65.19       65.11      2.48 o 
  -5   2   2       21.83       20.63      1.02 o 
  -4   2   2      123.78      148.28      1.71 o 
  -3   2   2      153.90      147.39      1.41 o 
  -2   2   2     1578.74     1476.86      7.15 o 
  -1   2   2     2682.34     2649.01     12.53 o 
   0   2   2     1488.49     1451.54      5.73 o 
   1   2   2      508.00      510.13      2.12 o 
   2   2   2      836.66      837.66      3.94 o 
   3   2   2       77.75       70.90      1.29 o 
   4   2   2      135.12      151.28      1.79 o 
   5   2   2      142.92      135.96      2.06 o 
   6   2   2       38.25       36.49      1.87 o 
   7   2   2        3.00        3.41      1.94 o 
   8   2   2       17.89       22.60      2.35 o 
   9   2   2        1.23       -0.50      3.84 o 
  -9   3   2        0.02        4.49      4.22 o 
  -8   3   2        1.68        3.62      1.81 o 
  -7   3   2       18.57       26.08      2.10 o 
  -6   3   2        3.39        4.80      1.26 o 
  -5   3   2      143.07      137.09      2.28 o 
  -4   3   2       39.58       38.19      1.02 o 
  -3   3   2      289.70      294.92      2.10 o 
  -2   3   2      136.71      128.93      1.51 o 
  -1   3   2     3200.34     3145.64     14.78 o 
   0   3   2       73.62       82.41      0.93 o 
   1   3   2      729.58      688.01      3.77 o 
   2   3   2       71.74       77.81      0.93 o 
   3   3   2      697.69      704.90      4.49 o 
   4   3   2      213.32      204.31      2.21 o 
   5   3   2      337.31      344.65      3.98 o 
   6   3   2       28.95       29.10      2.00 o 
   7   3   2        2.37        2.84      2.48 o 
   8   3   2        4.12        4.02      2.33 o 
   9   3   2        0.55       -2.25      2.77 o 
  -9   4   2        4.02        1.44      5.24 o 
  -8   4   2        5.16        6.55      2.18 o 
  -7   4   2        0.22        1.35      1.76 o 
  -6   4   2       79.01       80.55      2.44 o 
  -5   4   2       71.51       66.50      1.85 o 
  -4   4   2        4.11        3.32      0.77 o 
  -3   4   2       33.97       31.27      1.01 o 
  -2   4   2      828.72      900.84      5.51 o 
  -1   4   2      591.73      553.14      3.20 o 
   0   4   2       26.21       17.74      0.65 o 
   1   4   2      142.74      152.38      1.55 o 
   2   4   2       23.72       31.23      0.77 o 
   3   4   2       70.18       73.32      1.28 o 
   4   4   2       60.79       59.82      1.59 o 
   5   4   2      112.92      113.50      3.02 o 
   6   4   2       49.54       52.11      2.34 o 
   7   4   2        5.26        7.63      2.06 o 
   8   4   2       14.92       16.33      5.63 o 
  -8   5   2        3.89        3.92      2.74 o 
  -7   5   2        4.69        5.53      2.18 o 
  -6   5   2        3.58        0.95      1.52 o 
  -5   5   2      120.33      111.83      2.39 o 
  -4   5   2       50.43       54.52      1.57 o 
  -3   5   2       25.63       31.32      1.19 o 
  -2   5   2       80.72       77.46      1.52 o 
  -1   5   2      448.64      449.47      2.89 o 
   0   5   2       56.52       44.87      1.10 o 
   1   5   2      229.55      229.04      2.36 o 
   2   5   2      125.89      122.53      1.74 o 
   3   5   2       33.93       37.67      1.26 o 
   4   5   2       96.57       85.81      2.01 o 
   5   5   2      102.05      105.11      2.93 o 
   6   5   2       48.43       53.90      3.50 o 
   7   5   2        5.30        3.05      3.08 o 
   8   5   2        1.48        7.36      5.04 o 
  -8   6   2        2.97        4.42      2.83 o 
  -7   6   2        1.18        1.65      2.34 o 
  -6   6   2       13.36       15.74      2.02 o 
  -5   6   2       20.38       19.06      1.70 o 
  -4   6   2       39.17       43.51      1.85 o 
  -3   6   2       50.74       51.55      2.00 o 
  -2   6   2      178.68      171.61      2.20 o 
  -1   6   2       13.91       17.06      0.87 o 
   0   6   2       55.02       54.93      1.37 o 
   1   6   2       62.88       63.34      1.58 o 
   2   6   2        0.71        0.47      0.80 o 
   3   6   2        3.89        4.27      1.01 o 
   4   6   2      181.23      173.00      3.39 o 
   5   6   2        9.26       10.60      2.35 o 
   6   6   2        6.50        6.24      2.13 o 
   7   6   2        5.68        8.98      2.75 o 
   8   6   2        6.64        6.23      3.03 o 
  -8   7   2        5.26        3.63      3.27 o 
  -7   7   2        2.37        3.38      2.38 o 
  -6   7   2        1.37       -1.49      1.49 o 
  -5   7   2       37.13       35.55      1.98 o 
  -4   7   2        1.81        0.83      1.07 o 
  -3   7   2       75.50       66.03      2.04 o 
  -2   7   2        1.85        1.89      0.82 o 
  -1   7   2        6.12        6.51      1.03 o 
   0   7   2       65.12       73.32      2.06 o 
   1   7   2       55.01       46.17      1.76 o 
   2   7   2       20.98       17.50      2.12 o 
   3   7   2       14.32       10.96      1.39 o 
   4   7   2       48.41       46.68      2.22 o 
   5   7   2       20.80       23.80      2.08 o 
   6   7   2        6.55        5.42      2.51 o 
   7   7   2        0.10       -0.86      2.39 o 
   8   7   2        1.24        7.35      3.29 o 
  -7   8   2        1.26       -1.05      2.90 o 
  -6   8   2        1.21       -0.64      1.58 o 
  -5   8   2        1.77       -1.16      1.35 o 
  -4   8   2       16.81       16.39      1.56 o 
  -3   8   2        7.83       10.36      1.29 o 
  -2   8   2       25.59       24.94      1.48 o 
  -1   8   2       11.32       11.15      1.37 o 
   0   8   2       83.66       91.47      2.34 o 
   1   8   2       17.55       17.07      1.47 o 
   2   8   2       11.35        5.12      2.10 o 
   3   8   2       14.77       16.40      1.87 o 
   4   8   2       58.01       62.48      4.66 o 
   5   8   2       11.30       10.19      2.08 o 
   6   8   2        5.60        9.24      2.85 o 
   7   8   2        0.34        4.32      3.21 o 
  -7   9   2        0.15        0.29      2.06 o 
  -6   9   2        1.75        1.87      1.73 o 
  -5   9   2        0.80       -1.05      1.39 o 
  -4   9   2        0.42       -0.28      1.49 o 
  -3   9   2       48.55       43.26      2.04 o 
  -2   9   2        8.70        7.46      1.36 o 
  -1   9   2        1.80        0.29      1.25 o 
   0   9   2       45.79       49.45      2.23 o 
   1   9   2       30.55       24.25      1.87 o 
   2   9   2        4.62        1.01      1.80 o 
   3   9   2        1.30        0.65      1.64 o 
   4   9   2        6.37        6.25      2.89 o 
   5   9   2        0.85        0.69      1.89 o 
   6   9   2        2.03        1.11      2.52 o 
   7   9   2        1.00        2.23      3.31 o 
  -6  10   2        0.71        2.39      2.26 o 
  -5  10   2        0.87        1.30      1.57 o 
  -4  10   2        0.60       -1.18      1.18 o 
  -3  10   2        1.54        1.86      1.43 o 
  -2  10   2        9.19       13.00      1.78 o 
  -1  10   2        2.48        2.01      1.47 o 
   0  10   2       17.61       26.47      1.97 o 
   1  10   2        0.07        1.11      1.79 o 
   2  10   2        4.66        2.41      1.56 o 
   3  10   2       13.99       16.89      2.15 o 
   4  10   2        3.66        3.53      1.89 o 
   5  10   2        3.99        6.47      2.76 o 
   6  10   2        0.33        3.74      4.11 o 
  -5  11   2        0.06       -1.22      2.55 o 
  -4  11   2        0.13        0.29      1.31 o 
  -3  11   2        2.48        3.67      1.79 o 
  -2  11   2        2.53        3.83      2.20 o 
  -1  11   2        0.19        2.10      1.60 o 
   0  11   2        0.38       -1.45      1.85 o 
   1  11   2        3.36        1.79      1.93 o 
   2  11   2        3.36        1.31      2.58 o 
   3  11   2        0.90       -1.46      2.25 o 
   4  11   2        4.88        4.53      3.80 o 
   5  11   2        1.40       -0.74      3.13 o 
  -3  12   2        1.96        0.32      1.77 o 
  -2  12   2        0.74       -0.51      1.82 o 
  -1  12   2        0.39       -1.46      2.42 o 
   0  12   2        0.84       -3.12      3.12 o 
   1  12   2        0.12       -0.76      2.13 o 
   2  12   2        1.19       -2.59      2.59 o 
   3  12   2        1.06       -0.78      2.54 o 
  -3 -12   3        0.07       -0.54      2.63 o 
  -2 -12   3        0.77       -1.40      1.58 o 
  -1 -12   3        0.11        0.06      2.17 o 
   0 -12   3        1.38        0.53      3.44 o 
   1 -12   3        0.04       -2.66      2.66 o 
   2 -12   3        1.16       -2.76      2.76 o 
   3 -12   3        1.40        1.93      3.73 o 
  -5 -11   3        0.63       -1.37      2.71 o 
  -4 -11   3        1.00        2.88      2.81 o 
  -3 -11   3        2.58        4.20      2.16 o 
  -2 -11   3        0.02       -1.27      1.27 o 
  -1 -11   3        3.22        6.55      1.23 o 
   0 -11   3        0.40        1.30      1.80 o 
   1 -11   3        1.66       -1.54      2.04 o 
   2 -11   3        2.32        6.39      2.27 o 
   3 -11   3        0.23       -1.40      1.40 o 
   4 -11   3        0.87        0.82      1.61 o 
  -6 -10   3        0.14        1.07      2.18 o 
  -5 -10   3        0.29        3.25      2.90 o 
  -4 -10   3        0.79        0.35      2.03 o 
  -3 -10   3        5.15        2.01      1.43 o 
  -2 -10   3        2.01        2.19      1.21 o 
  -1 -10   3        0.77        0.91      1.20 o 
   0 -10   3        0.21        1.21      1.33 o 
   1 -10   3        7.42        5.92      1.68 o 
   2 -10   3       11.71       10.93      1.40 o 
   3 -10   3        2.76        5.73      1.37 o 
   4 -10   3        2.49        2.12      1.51 o 
   5 -10   3        1.22       -1.80      1.80 o 
   6 -10   3        0.12        2.81      3.08 o 
  -7  -9   3        3.18        3.67      4.35 o 
  -6  -9   3        0.37       -0.00      2.03 o 
  -5  -9   3        0.00        1.73      1.47 o 
  -4  -9   3        6.91        6.49      2.00 o 
  -3  -9   3        5.86        6.04      2.17 o 
  -2  -9   3        4.53        0.88      1.54 o 
  -1  -9   3        6.43        7.59      1.37 o 
   0  -9   3       20.35       17.73      1.33 o 
   1  -9   3       21.69       27.41      1.50 o 
   2  -9   3        5.57       10.75      1.47 o 
   3  -9   3        6.00        5.29      1.30 o 
   4  -9   3        8.68        8.12      1.57 o 
   5  -9   3        0.43       -0.30      1.46 o 
   6  -9   3        1.25       -0.30      1.95 o 
  -7  -8   3        0.27       -1.78      1.78 o 
  -6  -8   3        0.32       -1.11      1.11 o 
  -5  -8   3        4.36        5.36      1.49 o 
  -4  -8   3        0.82        1.06      1.08 o 
  -3  -8   3       80.17       74.51      3.59 o 
  -2  -8   3        7.99        8.78      1.11 o 
  -1  -8   3       44.16       45.04      2.16 o 
   0  -8   3       49.74       44.66      1.45 o 
   1  -8   3       39.18       54.20      1.59 o 
   2  -8   3        8.96        5.93      0.99 o 
   3  -8   3        7.31        7.52      1.28 o 
   4  -8   3       76.50       78.54      2.65 o 
   5  -8   3       10.31        8.64      1.20 o 
   6  -8   3        0.97        0.66      1.42 o 
   7  -8   3        0.63        0.24      2.32 o 
  -8  -7   3        1.27       -1.38      1.78 o 
  -7  -7   3        5.22        5.82      1.53 o 
  -6  -7   3        2.11        3.30      1.11 o 
  -5  -7   3        0.79       -0.49      1.09 o 
  -4  -7   3       34.92       31.67      1.49 o 
  -3  -7   3       49.02       47.52      1.72 o 
  -2  -7   3       21.01       24.86      1.79 o 
  -1  -7   3       40.03       50.19      2.44 o 
   0  -7   3      116.72      104.52      1.92 o 
   1  -7   3       70.55       71.31      1.60 o 
   2  -7   3        6.09        8.44      0.99 o 
   3  -7   3        4.99        5.39      0.98 o 
   4  -7   3       13.12       13.24      0.96 o 
   5  -7   3        8.13        7.65      1.18 o 
   6  -7   3        1.42        0.34      1.30 o 
   7  -7   3        0.84       -1.65      1.65 o 
   8  -7   3        1.97        8.63      5.01 o 
  -8  -6   3        5.50        5.38      2.56 o 
  -7  -6   3        1.01        0.56      1.39 o 
  -6  -6   3       10.10       10.13      1.22 o 
  -5  -6   3       39.19       40.82      1.91 o 
  -4  -6   3        5.44        5.98      0.71 o 
  -3  -6   3       93.23       96.12      2.27 o 
  -2  -6   3      247.43      259.56      3.15 o 
  -1  -6   3       42.39       47.13      1.28 o 
   0  -6   3        4.37        3.18      0.60 o 
   1  -6   3      188.36      206.49      2.61 o 
   2  -6   3      137.79      130.04      1.93 o 
   3  -6   3       37.09       37.81      1.12 o 
   4  -6   3       63.93       60.74      1.55 o 
   5  -6   3       22.67       20.24      1.50 o 
   6  -6   3       24.17       19.31      1.93 o 
   7  -6   3        1.51        2.31      1.77 o 
   8  -6   3        0.46       -1.55      2.67 o 
  -9  -5   3        2.48       12.57      4.55 o 
  -8  -5   3        0.90        1.34      1.60 o 
  -7  -5   3        9.38        7.04      1.83 o 
  -6  -5   3        6.41        6.75      1.22 o 
  -5  -5   3       15.30       16.89      1.20 o 
  -4  -5   3       36.24       36.25      1.32 o 
  -3  -5   3       58.49       64.82      1.42 o 
  -2  -5   3       71.20       81.23      1.83 o 
  -1  -5   3      247.80      281.72      2.10 o 
   0  -5   3      161.98      166.25      1.59 o 
   1  -5   3      211.77      208.22      1.92 o 
   2  -5   3       67.06       74.77      1.32 o 
   3  -5   3       29.14       27.40      0.98 o 
   4  -5   3       75.71       68.11      1.59 o 
   5  -5   3       50.40       46.44      1.55 o 
   6  -5   3        1.54        2.26      1.34 o 
   7  -5   3        8.36        9.83      1.76 o 
   8  -5   3        7.09        7.37      1.88 o 
  -9  -4   3        0.56        1.16      2.47 o 
  -8  -4   3        0.73       -0.50      1.71 o 
  -7  -4   3        3.93        3.27      1.43 o 
  -6  -4   3       27.58       23.29      1.35 o 
  -5  -4   3      211.21      203.46      2.26 o 
  -4  -4   3        8.08        5.13      0.86 o 
  -3  -4   3      351.27      357.01      2.45 o 
  -2  -4   3      513.94      552.80      4.97 o 
  -1  -4   3       85.15      122.29      1.33 o 
   0  -4   3       69.37       65.29      1.06 o 
   1  -4   3      130.82      123.31      1.29 o 
   2  -4   3      480.93      431.71      2.74 o 
   3  -4   3      151.76      148.72      1.80 o 
   4  -4   3       51.88       53.76      1.77 o 
   5  -4   3       25.72       27.19      1.38 o 
   6  -4   3       74.13       70.38      2.23 o 
   7  -4   3        9.80       10.49      1.83 o 
   8  -4   3        0.91        2.15      1.93 o 
   9  -4   3        2.97        8.01      3.23 o 
  -9  -3   3        8.44        9.97      2.65 o 
  -8  -3   3        2.00        0.62      1.58 o 
  -7  -3   3        0.00        0.39      1.91 o 
  -6  -3   3       52.13       46.78      1.88 o 
  -5  -3   3       14.60       14.14      1.05 o 
  -4  -3   3       78.26       74.15      1.12 o 
  -3  -3   3      425.83      458.15      2.70 o 
  -2  -3   3      804.15      815.05      5.78 o 
  -1  -3   3     1067.61     1105.57      6.44 o 
   0  -3   3      727.41      684.37      3.08 o 
   1  -3   3      367.06      360.49      2.49 o 
   2  -3   3       89.52       72.76      1.04 o 
   3  -3   3        8.29       12.95      0.65 o 
   4  -3   3      163.59      150.58      1.98 o 
   5  -3   3      195.27      192.83      2.96 o 
   6  -3   3       88.75       94.12      2.46 o 
   7  -3   3       14.06       14.82      1.87 o 
   8  -3   3        6.40        6.74      2.17 o 
   9  -3   3        1.04        1.45      5.02 o 
  -9  -2   3        0.26       -2.64      2.64 o 
  -8  -2   3        6.68        7.13      2.01 o 
  -7  -2   3        1.01        0.92      2.17 o 
  -6  -2   3       33.16       32.13      1.88 o 
  -5  -2   3      176.80      173.66      2.17 o 
  -4  -2   3       33.45       31.50      0.85 o 
  -3  -2   3      804.01      796.26      3.93 o 
  -2  -2   3       47.15       42.31      0.79 o 
  -1  -2   3       18.91       18.67      0.82 o 
   0  -2   3      705.44      651.77      2.88 o 
   1  -2   3      602.16      658.97      2.99 o 
   2  -2   3      669.63      633.41      3.10 o 
   3  -2   3      174.41      184.98      1.90 o 
   4  -2   3        3.21        2.54      0.74 o 
   5  -2   3       29.72       35.74      2.02 o 
   6  -2   3       38.20       33.14      1.81 o 
   7  -2   3        9.28       10.39      2.05 o 
   8  -2   3        1.00        0.41      1.94 o 
   9  -2   3        3.90        4.71      3.76 o 
  -9  -1   3        3.88        5.81      2.59 o 
  -8  -1   3        7.30        5.01      2.30 o 
  -7  -1   3       19.28       18.93      2.19 o 
  -6  -1   3        3.43        3.04      1.35 o 
  -5  -1   3        4.15        4.16      0.96 o 
  -4  -1   3      346.12      354.42      2.57 o 
  -3  -1   3      232.35      252.73      1.75 o 
  -2  -1   3      620.67      666.93      3.09 o 
  -1  -1   3     3787.18     3624.83     15.94 o 
   0  -1   3      434.45      397.49      2.11 o 
   1  -1   3     1205.46     1146.30      4.36 o 
   2  -1   3       36.43       32.20      0.80 o 
   3  -1   3     1058.69     1060.04      5.38 o 
   4  -1   3       63.88       64.32      1.22 o 
   5  -1   3       23.71       25.37      1.15 o 
   6  -1   3      102.50       98.32      1.99 o 
   7  -1   3       29.78       32.83      2.55 o 
   8  -1   3        0.91       -0.57      2.25 o 
   9  -1   3        0.62        2.95      2.78 o 
  -9   0   3        0.08        1.18      2.51 o 
  -8   0   3       25.57       23.73      2.92 o 
  -7   0   3        0.10       -1.67      1.67 o 
  -6   0   3       62.87       60.14      2.15 o 
  -5   0   3       13.97       14.70      0.98 o 
  -4   0   3       18.20       18.16      0.74 o 
  -3   0   3       85.07       95.74      1.07 o 
  -2   0   3     3564.17     3292.98     12.04 o 
  -1   0   3       34.88       33.76      0.48 o 
   0   0   3        5.92        4.09      0.23 o 
   1   0   3       83.44       77.33      0.91 o 
   2   0   3       10.47       10.59      0.56 o 
   3   0   3       11.17       14.94      0.57 o 
   4   0   3      105.95       95.15      1.25 o 
   5   0   3       22.78       19.29      1.07 o 
   6   0   3       56.78       58.90      2.50 o 
   7   0   3        2.93        2.87      1.22 o 
   8   0   3        0.10       -1.18      1.18 o 
   9   0   3        3.07        2.86      2.70 o 
  -9   1   3        3.88        6.32      3.06 o 
  -8   1   3        7.31        7.72      2.75 o 
  -7   1   3       19.27       19.11      1.52 o 
  -6   1   3        3.42        1.73      1.12 o 
  -5   1   3        4.15        5.24      0.87 o 
  -4   1   3      346.24      353.93      2.47 o 
  -3   1   3      232.26      252.17      1.76 o 
  -2   1   3      620.27      661.28      3.88 o 
  -1   1   3     3787.72     3620.94     14.77 o 
   0   1   3      434.66      402.33      1.87 o 
   1   1   3     1206.62     1150.98      4.42 o 
   2   1   3       36.46       33.29      0.64 o 
   3   1   3     1059.43     1070.15      4.84 o 
   4   1   3       63.83       64.68      1.22 o 
   5   1   3       23.71       29.97      1.21 o 
   6   1   3      102.36       97.31      2.49 o 
   7   1   3       29.79       30.24      1.93 o 
   8   1   3        0.92       -0.07      1.48 o 
   9   1   3        0.62        2.99      2.75 o 
  -9   2   3        0.26       -0.29      2.65 o 
  -8   2   3        6.70        6.27      1.74 o 
  -7   2   3        1.01        1.67      1.36 o 
  -6   2   3       33.12       32.36      1.93 o 
  -5   2   3      176.76      173.52      2.33 o 
  -4   2   3       33.37       30.95      0.91 o 
  -3   2   3      802.96      797.61      4.22 o 
  -2   2   3       47.29       40.88      0.80 o 
  -1   2   3       18.89       19.11      0.83 o 
   0   2   3      705.07      657.44      3.02 o 
   1   2   3      602.95      657.26      2.63 o 
   2   2   3      669.88      639.37      2.96 o 
   3   2   3      174.53      187.84      1.53 o 
   4   2   3        3.18        0.97      0.70 o 
   5   2   3       29.79       33.76      1.60 o 
   6   2   3       38.23       37.14      2.41 o 
   7   2   3        9.30        9.86      2.15 o 
   8   2   3        1.00        2.21      2.13 o 
   9   2   3        3.91        3.14      2.97 o 
  -9   3   3        8.44       13.39      3.92 o 
  -8   3   3        2.00        0.22      1.72 o 
  -7   3   3        0.00        1.06      1.56 o 
  -6   3   3       52.18       50.21      1.85 o 
  -5   3   3       14.60       16.98      1.21 o 
  -4   3   3       78.33       74.24      1.63 o 
  -3   3   3      425.87      456.40      2.88 o 
  -2   3   3      804.16      810.52      4.99 o 
  -1   3   3     1067.84     1107.96      6.00 o 
   0   3   3      727.61      685.23      3.23 o 
   1   3   3      367.16      360.01      2.42 o 
   2   3   3       89.67       73.75      0.89 o 
   3   3   3        8.32       13.68      0.71 o 
   4   3   3      163.54      148.29      1.87 o 
   5   3   3      195.31      191.92      3.22 o 
   6   3   3       88.62       91.69      3.10 o 
   7   3   3       14.05       13.12      2.38 o 
   8   3   3        6.40        9.08      2.48 o 
   9   3   3        1.04       -2.88      4.81 o 
  -9   4   3        0.56       -0.77      3.71 o 
  -8   4   3        0.74       -0.65      1.92 o 
  -7   4   3        3.93        3.89      1.83 o 
  -6   4   3       27.54       23.77      1.87 o 
  -5   4   3      211.16      195.37      3.81 o 
  -4   4   3        8.13        6.88      0.82 o 
  -3   4   3      351.10      359.70      3.13 o 
  -2   4   3      513.57      556.80      4.05 o 
  -1   4   3       85.19      124.28      1.99 o 
   0   4   3       69.15       67.08      0.89 o 
   1   4   3      130.84      121.75      1.38 o 
   2   4   3      481.55      436.09      2.76 o 
   3   4   3      151.91      154.19      1.67 o 
   4   4   3       51.81       55.00      1.55 o 
   5   4   3       25.76       27.29      1.50 o 
   6   4   3       74.07       68.40      2.71 o 
   7   4   3        9.81        7.70      2.46 o 
   8   4   3        0.90        1.90      4.22 o 
  -9   5   3        2.48        0.82      3.76 o 
  -8   5   3        0.89        6.76      2.80 o 
  -7   5   3        9.38        9.10      2.22 o 
  -6   5   3        6.42        6.61      3.49 o 
  -5   5   3       15.30       14.42      1.72 o 
  -4   5   3       36.21       36.01      1.47 o 
  -3   5   3       58.48       64.00      1.73 o 
  -2   5   3       71.19       85.18      1.61 o 
  -1   5   3      247.63      287.22      3.75 o 
   0   5   3      162.01      164.09      1.58 o 
   1   5   3      212.09      207.77      2.16 o 
   2   5   3       67.20       74.72      1.30 o 
   3   5   3       29.14       28.96      1.27 o 
   4   5   3       75.71       72.50      2.22 o 
   5   5   3       50.41       49.58      2.44 o 
   6   5   3        1.52        1.87      2.32 o 
   7   5   3        8.33        9.19      2.85 o 
   8   5   3        7.10       12.17      5.63 o 
  -8   6   3        5.51        9.41      8.41 o 
  -7   6   3        1.02        1.00      1.81 o 
  -6   6   3       10.08        5.55      2.86 o 
  -5   6   3       39.17       39.15      2.00 o 
  -4   6   3        5.46        5.30      1.04 o 
  -3   6   3       93.19       87.99      2.89 o 
  -2   6   3      247.10      268.10      3.95 o 
  -1   6   3       42.33       46.47      1.41 o 
   0   6   3        4.35        4.04      0.72 o 
   1   6   3      188.36      207.87      2.66 o 
   2   6   3      137.78      130.88      2.17 o 
   3   6   3       37.11       37.04      1.55 o 
   4   6   3       64.01       62.89      2.41 o 
   5   6   3       22.70       23.78      2.28 o 
   6   6   3       24.16       23.12      3.09 o 
   7   6   3        1.51       -0.90      2.42 o 
   8   6   3        0.46       -0.13      4.29 o 
  -8   7   3        1.27        3.89      3.47 o 
  -7   7   3        5.21        4.12      1.95 o 
  -6   7   3        2.11        1.27      1.58 o 
  -5   7   3        0.80        1.12      1.87 o 
  -4   7   3       34.92       34.01      2.77 o 
  -3   7   3       48.99       50.63      3.36 o 
  -2   7   3       21.03       25.36      1.20 o 
  -1   7   3       40.05       47.12      1.90 o 
   0   7   3      116.65      102.56      2.26 o 
   1   7   3       70.59       71.41      2.19 o 
   2   7   3        6.11        9.27      1.54 o 
   3   7   3        4.98        5.98      1.57 o 
   4   7   3       13.11       12.46      1.82 o 
   5   7   3        8.13        7.57      2.18 o 
   6   7   3        1.41        6.03      2.21 o 
   7   7   3        0.84       -0.02      4.01 o 
   8   7   3        1.97        9.31      3.28 o 
  -7   8   3        0.27       -1.74      1.74 o 
  -6   8   3        0.32        0.89      1.53 o 
  -5   8   3        4.36        3.37      1.37 o 
  -4   8   3        0.82       -0.58      1.04 o 
  -3   8   3       80.13       70.90      7.16 o 
  -2   8   3        7.99       10.27      1.29 o 
  -1   8   3       44.15       42.64      1.86 o 
   0   8   3       49.77       40.62      1.78 o 
   1   8   3       39.18       55.60      2.62 o 
   2   8   3        8.94        5.06      1.46 o 
   3   8   3        7.29        5.77      1.54 o 
   4   8   3       76.43       81.12      3.17 o 
   5   8   3       10.31       13.83      2.66 o 
   6   8   3        0.97        0.89      2.41 o 
   7   8   3        0.63       -0.49      3.37 o 
  -7   9   3        3.18        1.05      1.98 o 
  -6   9   3        0.37       -1.63      1.63 o 
  -5   9   3        0.00       -1.24      1.24 o 
  -4   9   3        6.91        4.71      1.93 o 
  -3   9   3        5.86        8.19      1.51 o 
  -2   9   3        4.53        1.30      2.13 o 
  -1   9   3        6.45        6.35      1.36 o 
   0   9   3       20.36       13.92      1.66 o 
   1   9   3       21.72       25.37      2.21 o 
   2   9   3        5.56        5.20      1.52 o 
   3   9   3        5.99        6.47      1.91 o 
   4   9   3        8.68        7.04      2.00 o 
   5   9   3        0.43        2.76      2.42 o 
   6   9   3        1.25        2.38      2.54 o 
  -6  10   3        0.14       -2.62      2.62 o 
  -5  10   3        0.29       -0.96      2.67 o 
  -4  10   3        0.80        1.89      1.13 o 
  -3  10   3        5.15        0.27      1.31 o 
  -2  10   3        2.02        3.35      1.47 o 
  -1  10   3        0.77       -0.23      1.33 o 
   0  10   3        0.21        0.22      2.30 o 
   1  10   3        7.42        6.10      1.96 o 
   2  10   3       11.70        9.45      2.11 o 
   3  10   3        2.75        5.44      2.32 o 
   4  10   3        2.49        1.58      2.33 o 
   5  10   3        1.22        5.53      2.64 o 
   6  10   3        0.12       -1.22      2.66 o 
  -5  11   3        0.63       -0.30      1.40 o 
  -4  11   3        1.00       -0.25      1.23 o 
  -3  11   3        2.58        2.59      1.89 o 
  -2  11   3        0.02        0.36      1.54 o 
  -1  11   3        3.22        7.26      2.14 o 
   0  11   3        0.40       -1.71      1.82 o 
   1  11   3        1.66        1.50      2.07 o 
   2  11   3        2.31        5.58      2.23 o 
   3  11   3        0.23        2.33      4.77 o 
   4  11   3        0.87        0.20      2.51 o 
  -3  12   3        0.07       -1.46      1.69 o 
  -2  12   3        0.77        0.49      1.82 o 
  -1  12   3        0.11       -2.37      2.37 o 
   0  12   3        1.38        0.68      2.19 o 
   1  12   3        0.04       -2.06      2.06 o 
   2  12   3        1.16       -2.46      2.46 o 
   3  12   3        1.40       -2.58      2.58 o 
  -3 -12   4        1.97        4.35      3.37 o 
  -2 -12   4        0.62        1.23      1.88 o 
  -1 -12   4        0.47       -1.78      2.61 o 
   0 -12   4        1.07       -2.67      2.67 o 
   1 -12   4        1.12        2.86      2.96 o 
   2 -12   4        1.01        2.54      3.04 o 
   3 -12   4        0.27        0.13      3.53 o 
  -4 -11   4        0.95       -1.72      2.81 o 
  -3 -11   4        0.05        2.10      2.11 o 
  -2 -11   4        1.81        5.61      1.55 o 
  -1 -11   4        0.99        1.43      1.17 o 
   0 -11   4        3.42        1.21      1.62 o 
   1 -11   4        2.07        4.25      1.96 o 
   2 -11   4        1.53        0.82      2.10 o 
   3 -11   4        4.45        2.31      1.84 o 
   4 -11   4        1.79        2.40      1.81 o 
  -6 -10   4        0.75       -1.78      2.83 o 
  -5 -10   4        0.87        2.72      2.93 o 
  -4 -10   4        2.50        4.92      2.31 o 
  -3 -10   4        0.94        0.93      2.07 o 
  -2 -10   4        0.59        0.33      1.26 o 
  -1 -10   4        0.29       -0.16      1.16 o 
   0 -10   4       14.19       19.68      1.48 o 
   1 -10   4        3.71        3.53      1.52 o 
   2 -10   4        1.90       -0.71      1.14 o 
   3 -10   4        1.21        0.63      1.39 o 
   4 -10   4        8.43        9.49      1.72 o 
   5 -10   4        0.14        0.64      1.84 o 
  -7  -9   4        0.92       -0.82      4.09 o 
  -6  -9   4        0.58       -0.16      2.94 o 
  -5  -9   4        3.01        2.26      1.71 o 
  -4  -9   4        0.16       -3.07      3.07 o 
  -3  -9   4       23.86       23.43      2.38 o 
  -2  -9   4        1.09       -0.63      1.43 o 
  -1  -9   4       11.69       10.40      1.40 o 
   0  -9   4        5.61        5.73      1.18 o 
   1  -9   4        0.59        2.27      1.11 o 
   2  -9   4       25.77       34.10      1.57 o 
   3  -9   4       13.85       17.22      1.53 o 
   4  -9   4       15.26       15.61      1.87 o 
   5  -9   4        5.82        4.93      1.62 o 
   6  -9   4        1.06       -1.81      1.81 o 
  -7  -8   4        4.27        6.20      2.66 o 
  -6  -8   4        1.55        1.63      1.62 o 
  -5  -8   4        0.37        2.97      1.62 o 
  -4  -8   4       12.08       13.17      1.42 o 
  -3  -8   4        8.41       11.25      1.89 o 
  -2  -8   4       10.57       12.29      1.38 o 
  -1  -8   4        1.77        1.04      1.13 o 
   0  -8   4        6.56        9.37      1.01 o 
   1  -8   4       58.14       45.75      1.82 o 
   2  -8   4        6.23       10.66      1.24 o 
   3  -8   4        5.37        4.32      1.08 o 
   4  -8   4        2.29       -0.07      1.47 o 
   5  -8   4        3.40        2.57      1.51 o 
   6  -8   4        1.57        2.24      1.69 o 
   7  -8   4        0.19       -2.06      2.32 o 
  -8  -7   4        0.72       -0.97      1.74 o 
  -7  -7   4        4.16        3.33      1.46 o 
  -6  -7   4        4.33        3.30      1.28 o 
  -5  -7   4       13.80       11.77      1.44 o 
  -4  -7   4       24.83       22.11      1.60 o 
  -3  -7   4       83.42       87.37      2.21 o 
  -2  -7   4       16.26       17.59      1.14 o 
  -1  -7   4       59.69       53.65      1.97 o 
   0  -7   4       28.56       27.29      1.18 o 
   1  -7   4       52.76       51.15      1.54 o 
   2  -7   4       58.04       60.73      1.66 o 
   3  -7   4       49.97       49.31      1.74 o 
   4  -7   4        6.80        5.34      1.25 o 
   5  -7   4       37.26       43.09      1.57 o 
   6  -7   4        7.40        5.32      1.52 o 
   7  -7   4        0.10       -1.71      1.71 o 
   8  -7   4        1.30        4.48      4.45 o 
  -8  -6   4        7.61       11.58      3.59 o 
  -7  -6   4        7.54        7.47      1.51 o 
  -6  -6   4        6.21        5.77      1.42 o 
  -5  -6   4        2.08        3.23      1.08 o 
  -4  -6   4       10.32       11.12      1.13 o 
  -3  -6   4        7.60        7.95      1.17 o 
  -2  -6   4       67.40       77.93      1.91 o 
  -1  -6   4      100.72       98.60      1.67 o 
   0  -6   4      165.93      186.65      2.08 o 
   1  -6   4      117.22      113.88      1.66 o 
   2  -6   4       77.16       78.96      1.59 o 
   3  -6   4       25.42       20.82      1.27 o 
   4  -6   4       45.58       45.42      1.48 o 
   5  -6   4       33.86       36.45      1.52 o 
   6  -6   4        7.37        6.45      1.49 o 
   7  -6   4        0.55        3.43      1.54 o 
   8  -6   4        2.39        8.06      3.18 o 
  -9  -5   4        3.10       -1.29      2.39 o 
  -8  -5   4        4.60        4.97      1.73 o 
  -7  -5   4        4.26        3.56      1.53 o 
  -6  -5   4       44.41       37.85      1.60 o 
  -5  -5   4      145.47      151.65      2.72 o 
  -4  -5   4       49.00       47.90      1.66 o 
  -3  -5   4      172.83      172.85      2.24 o 
  -2  -5   4       92.97       93.74      2.24 o 
  -1  -5   4      209.04      208.90      1.81 o 
   0  -5   4       54.78       58.06      1.04 o 
   1  -5   4      223.26      236.72      2.06 o 
   2  -5   4       22.15       25.14      0.97 o 
   3  -5   4        3.84        2.78      0.70 o 
   4  -5   4       28.85       24.83      1.26 o 
   5  -5   4      103.31      103.06      3.77 o 
   6  -5   4       16.92       16.74      1.69 o 
   7  -5   4        2.65        0.30      1.59 o 
   8  -5   4        1.32        1.61      1.83 o 
  -9  -4   4        4.03        1.18      2.45 o 
  -8  -4   4        2.61        1.55      1.85 o 
  -7  -4   4        3.92        3.08      1.66 o 
  -6  -4   4       26.93       31.42      1.47 o 
  -5  -4   4       33.21       33.97      1.16 o 
  -4  -4   4       17.89       17.95      1.09 o 
  -3  -4   4        6.93        6.19      0.58 o 
  -2  -4   4     1046.02     1124.60      7.07 o 
  -1  -4   4       98.95      106.42      1.19 o 
   0  -4   4      354.29      396.83      2.43 o 
   1  -4   4      307.15      321.83      2.37 o 
   2  -4   4      229.94      204.70      1.70 o 
   3  -4   4      148.50      131.35      1.78 o 
   4  -4   4       54.07       53.89      1.29 o 
   5  -4   4      137.00      127.18      2.37 o 
   6  -4   4        9.54       10.06      1.56 o 
   7  -4   4       16.52       17.63      2.06 o 
   8  -4   4        0.32       -0.91      1.91 o 
   9  -4   4        4.80        4.68      4.88 o 
  -9  -3   4        0.54       -1.46      2.27 o 
  -8  -3   4        2.28        2.39      1.76 o 
  -7  -3   4        5.25        4.04      1.47 o 
  -6  -3   4       88.00       85.29      2.33 o 
  -5  -3   4      163.20      149.92      2.08 o 
  -4  -3   4       50.66       48.23      0.97 o 
  -3  -3   4      434.90      439.89      3.05 o 
  -2  -3   4      246.09      242.52      1.88 o 
  -1  -3   4      380.66      378.28      2.19 o 
   0  -3   4      123.71      130.59      1.15 o 
   1  -3   4      206.34      241.12      1.58 o 
   2  -3   4       22.11       25.42      0.77 o 
   3  -3   4      296.79      320.66      2.37 o 
   4  -3   4        3.88        3.70      0.78 o 
   5  -3   4      109.24      104.83      2.38 o 
   6  -3   4       36.83       36.60      1.84 o 
   7  -3   4       41.85       33.16      2.34 o 
   8  -3   4        1.51        2.22      1.97 o 
   9  -3   4        3.05        3.04      4.68 o 
  -9  -2   4        4.13        5.84      3.78 o 
  -8  -2   4        6.39        7.04      2.24 o 
  -7  -2   4       12.73       11.94      2.10 o 
  -6  -2   4       42.92       45.54      2.08 o 
  -5  -2   4       22.39       22.06      1.09 o 
  -4  -2   4       65.41       75.77      1.11 o 
  -3  -2   4      389.02      337.86      2.11 o 
  -2  -2   4     1087.41     1082.00      4.96 o 
  -1  -2   4       84.20       94.12      0.92 o 
   0  -2   4     1137.98     1177.40      5.04 o 
   1  -2   4       81.27       78.54      0.90 o 
   2  -2   4      293.05      282.57      1.86 o 
   3  -2   4       53.77       56.74      1.28 o 
   4  -2   4      316.40      293.71      2.30 o 
   5  -2   4       86.85       79.90      2.19 o 
   6  -2   4       49.04       48.23      1.99 o 
   7  -2   4       12.08       11.68      3.69 o 
   8  -2   4        8.26        7.78      2.19 o 
   9  -2   4        0.85        3.50      4.58 o 
  -9  -1   4        2.09        5.88      3.47 o 
  -8  -1   4        6.43        6.57      2.07 o 
  -7  -1   4       17.26       20.83      2.18 o 
  -6  -1   4       36.07       33.51      1.95 o 
  -5  -1   4        7.01        7.65      1.12 o 
  -4  -1   4       60.08       65.02      1.15 o 
  -3  -1   4      848.12      889.68      4.21 o 
  -2  -1   4      431.40      396.76      2.14 o 
  -1  -1   4     1376.92     1319.31      5.47 o 
   0  -1   4      442.44      467.04      2.14 o 
   1  -1   4     1087.05     1005.83      4.10 o 
   2  -1   4       13.57       13.37      0.87 o 
   3  -1   4     1642.17     1714.28      8.43 o 
   4  -1   4       40.61       46.65      1.08 o 
   5  -1   4       74.74       75.06      1.65 o 
   6  -1   4        5.89        4.26      1.09 o 
   7  -1   4       41.30       39.05      2.71 o 
   8  -1   4        1.30        0.99      2.46 o 
   9  -1   4       15.49       19.44      4.23 o 
  -9   0   4        0.00        6.35      2.70 o 
  -8   0   4        1.56       -0.26      2.16 o 
  -7   0   4       34.50       36.98      2.54 o 
  -6   0   4       18.35       18.53      1.60 o 
  -5   0   4       22.97       25.63      1.41 o 
  -4   0   4      259.38      238.84      1.93 o 
  -3   0   4       10.81       14.35      0.56 o 
  -2   0   4       51.31       54.71      0.79 o 
  -1   0   4       96.20       73.39      0.69 o 
   0   0   4     1106.44     1086.52      3.98 o 
   1   0   4      157.51      172.95      1.36 o 
   2   0   4       48.17       42.40      0.83 o 
   3   0   4      598.11      703.05      3.79 o 
   4   0   4      192.83      199.87      1.79 o 
   5   0   4        4.18        5.39      1.00 o 
   6   0   4       22.63       22.40      1.71 o 
   7   0   4        0.00       -0.35      1.29 o 
   8   0   4       23.54       23.54      1.56 o 
   9   0   4        0.07       -3.08      3.08 o 
  -9   1   4        2.09        1.17      2.55 o 
  -8   1   4        6.43        7.75      2.51 o 
  -7   1   4       17.27       19.74      1.42 o 
  -6   1   4       36.10       35.39      1.58 o 
  -5   1   4        6.96        6.25      0.89 o 
  -4   1   4       60.12       67.49      1.24 o 
  -3   1   4      847.83      888.86      4.50 o 
  -2   1   4      431.63      394.68      2.36 o 
  -1   1   4     1376.44     1301.14      5.76 o 
   0   1   4      442.12      469.89      2.25 o 
   1   1   4     1087.06     1003.73      3.93 o 
   2   1   4       13.60       12.38      0.52 o 
   3   1   4     1641.35     1715.46      7.39 o 
   4   1   4       40.60       46.42      1.03 o 
   5   1   4       74.83       76.43      1.68 o 
   6   1   4        5.89        4.44      1.13 o 
   7   1   4       41.31       39.92      2.45 o 
   8   1   4        1.30        1.01      2.00 o 
   9   1   4       15.49       17.62      8.26 o 
  -9   2   4        4.12        8.02      3.56 o 
  -8   2   4        6.39        6.31      1.67 o 
  -7   2   4       12.73        8.89      1.59 o 
  -6   2   4       42.89       42.32      1.92 o 
  -5   2   4       22.43       21.55      1.23 o 
  -4   2   4       65.44       72.42      1.26 o 
  -3   2   4      389.52      340.81      2.46 o 
  -2   2   4     1087.16     1075.77      5.97 o 
  -1   2   4       84.14       92.95      0.96 o 
   0   2   4     1137.76     1185.59      5.12 o 
   1   2   4       80.99       78.48      0.75 o 
   2   2   4      292.54      283.42      1.66 o 
   3   2   4       53.89       55.94      1.02 o 
   4   2   4      316.90      294.54      2.36 o 
   5   2   4       87.04       79.26      2.06 o 
   6   2   4       49.01       49.99      2.14 o 
   7   2   4       12.07        7.13      2.40 o 
   8   2   4        8.26       12.61      2.54 o 
   9   2   4        0.84       -2.54      3.39 o 
  -9   3   4        0.54        3.86      3.71 o 
  -8   3   4        2.30       -0.78      1.67 o 
  -7   3   4        5.26        7.95      1.74 o 
  -6   3   4       87.98       83.59      2.47 o 
  -5   3   4      163.05      147.21      2.36 o 
  -4   3   4       50.82       48.39      1.21 o 
  -3   3   4      434.68      443.63      3.08 o 
  -2   3   4      246.33      244.03      2.46 o 
  -1   3   4      380.56      386.60      2.64 o 
   0   3   4      123.73      133.89      1.14 o 
   1   3   4      206.19      244.32      1.72 o 
   2   3   4       22.09       26.27      0.62 o 
   3   3   4      296.97      318.74      2.12 o 
   4   3   4        3.87        3.59      0.80 o 
   5   3   4      109.19      102.89      2.26 o 
   6   3   4       36.85       40.00      2.05 o 
   7   3   4       41.85       38.44      2.98 o 
   8   3   4        1.51        2.05      2.31 o 
  -9   4   4        4.03        8.71      6.58 o 
  -8   4   4        2.61        1.11      2.42 o 
  -7   4   4        3.92        4.05      1.89 o 
  -6   4   4       26.92       27.28      2.96 o 
  -5   4   4       33.26       35.37      1.55 o 
  -4   4   4       17.84       17.00      0.96 o 
  -3   4   4        6.93        4.83      0.83 o 
  -2   4   4     1046.09     1132.31      6.59 o 
  -1   4   4       99.11      104.64      1.29 o 
   0   4   4      353.76      399.03      2.53 o 
   1   4   4      307.26      321.67      2.08 o 
   2   4   4      230.08      210.78      1.89 o 
   3   4   4      148.66      131.00      1.77 o 
   4   4   4       54.22       54.77      1.39 o 
   5   4   4      137.17      128.38      2.76 o 
   6   4   4        9.51       13.49      1.65 o 
   7   4   4       16.51       17.12      5.17 o 
   8   4   4        0.33       -3.89      3.89 o 
  -9   5   4        3.09        3.80      3.99 o 
  -8   5   4        4.62        4.30      3.42 o 
  -7   5   4        4.26        1.06      1.82 o 
  -6   5   4       44.43       41.06      2.10 o 
  -5   5   4      145.38      151.37      2.79 o 
  -4   5   4       49.06       51.58      1.74 o 
  -3   5   4      172.85      176.63      2.66 o 
  -2   5   4       92.89       96.08      1.70 o 
  -1   5   4      209.00      208.51      2.60 o 
   0   5   4       54.78       58.26      1.09 o 
   1   5   4      223.32      238.80      2.24 o 
   2   5   4       22.17       23.11      0.93 o 
   3   5   4        3.82        3.83      1.02 o 
   4   5   4       28.87       28.40      1.93 o 
   5   5   4      103.34      103.31      4.01 o 
   6   5   4       16.94       16.68      3.02 o 
   7   5   4        2.64        1.70      2.52 o 
   8   5   4        1.32        1.67      4.65 o 
  -8   6   4        7.61        9.62      5.25 o 
  -7   6   4        7.53        5.18      2.67 o 
  -6   6   4        6.21        5.65      2.18 o 
  -5   6   4        2.09        1.22      1.64 o 
  -4   6   4       10.30        7.95      1.58 o 
  -3   6   4        7.58        8.20      1.57 o 
  -2   6   4       67.43       82.46      2.44 o 
  -1   6   4      100.77       97.75      2.29 o 
   0   6   4      165.66      185.95      2.35 o 
   1   6   4      117.41      115.98      2.32 o 
   2   6   4       77.10       81.28      2.13 o 
   3   6   4       25.40       20.32      1.48 o 
   4   6   4       45.63       48.11      2.24 o 
   5   6   4       33.88       32.80      3.96 o 
   6   6   4        7.34        2.06      2.29 o 
   7   6   4        0.55        0.38      4.27 o 
   8   6   4        2.39        3.50      5.50 o 
  -8   7   4        0.73        3.08      3.27 o 
  -7   7   4        4.16        7.19      1.92 o 
  -6   7   4        4.33        3.02      3.35 o 
  -5   7   4       13.81       14.15      2.20 o 
  -4   7   4       24.88       21.72      3.46 o 
  -3   7   4       83.46       93.48      6.86 o 
  -2   7   4       16.24       14.54      3.38 o 
  -1   7   4       59.69       53.17      1.69 o 
   0   7   4       28.52       29.46      1.54 o 
   1   7   4       52.78       53.04      2.01 o 
   2   7   4       58.01       59.45      3.61 o 
   3   7   4       49.93       53.78      4.01 o 
   4   7   4        6.79        5.07      1.99 o 
   5   7   4       37.22       43.89      4.39 o 
   6   7   4        7.39        4.81      3.11 o 
   7   7   4        0.10       -2.29      3.14 o 
  -7   8   4        4.26        5.95      1.90 o 
  -6   8   4        1.55        3.56      1.48 o 
  -5   8   4        0.37       -0.31      1.40 o 
  -4   8   4       12.06       11.29      5.20 o 
  -3   8   4        8.40        7.45      3.21 o 
  -2   8   4       10.59        9.84      1.19 o 
  -1   8   4        1.78       -1.33      1.33 o 
   0   8   4        6.56        8.06      1.41 o 
   1   8   4       58.20       44.05      1.90 o 
   2   8   4        6.23        9.53      1.75 o 
   3   8   4        5.36        9.46      2.04 o 
   4   8   4        2.28        4.79      2.53 o 
   5   8   4        3.41        4.16      2.91 o 
   6   8   4        1.57        3.56      3.81 o 
   7   8   4        0.19        1.47      3.31 o 
  -7   9   4        0.92       -1.79      1.79 o 
  -6   9   4        0.58       -0.66      1.45 o 
  -5   9   4        3.02        2.57      1.48 o 
  -4   9   4        0.16       -4.06      4.91 o 
  -3   9   4       23.86       21.47      1.36 o 
  -2   9   4        1.10        0.70      1.15 o 
  -1   9   4       11.67       13.28      1.88 o 
   0   9   4        5.60        3.47      1.44 o 
   1   9   4        0.59        0.51      1.67 o 
   2   9   4       25.78       29.22      2.49 o 
   3   9   4       13.85       12.77      2.42 o 
   4   9   4       15.26       17.55      2.76 o 
   5   9   4        5.82        6.91      2.81 o 
   6   9   4        1.06        1.36      2.68 o 
  -6  10   4        0.75       -0.86      1.41 o 
  -5  10   4        0.87       -3.70      5.47 o 
  -4  10   4        2.49       -2.39      5.20 o 
  -3  10   4        0.94        2.39      1.45 o 
  -2  10   4        0.59       -1.27      1.27 o 
  -1  10   4        0.29       -0.98      1.58 o 
   0  10   4       14.22       16.73      1.84 o 
   1  10   4        3.72        0.56      1.86 o 
   2  10   4        1.90       -2.20      2.20 o 
   3  10   4        1.21        0.55      2.37 o 
   4  10   4        8.42        8.74      3.78 o 
   5  10   4        0.14        1.44      2.96 o 
  -4  11   4        0.95       -6.22      6.32 o 
  -3  11   4        0.05       -2.68      2.68 o 
  -2  11   4        1.82        1.71      2.03 o 
  -1  11   4        0.99       -0.25      2.90 o 
   0  11   4        3.43        5.35      2.08 o 
   1  11   4        2.07        3.39      2.03 o 
   2  11   4        1.53        0.24      2.61 o 
   3  11   4        4.44        2.53      2.65 o 
   4  11   4        1.78        1.69      2.80 o 
  -3  12   4        1.97        3.96      1.76 o 
  -2  12   4        0.62       -1.00      1.69 o 
  -1  12   4        0.47       -1.48      2.47 o 
   0  12   4        1.07        0.92      2.65 o 
   1  12   4        1.12       -1.43      2.25 o 
   2  12   4        1.01       -1.49      2.66 o 
   3  12   4        0.27        1.30      3.03 o 
  -3 -12   5        3.69        7.13      3.83 o 
  -2 -12   5        0.42       -0.53      6.41 o 
  -1 -12   5        1.30       -1.31      1.57 o 
   0 -12   5        4.83        7.91      3.06 o 
   1 -12   5        1.53       -2.41      3.14 o 
   2 -12   5        0.35       -0.59      2.93 o 
  -4 -11   5        6.18        8.45      4.60 o 
  -3 -11   5        0.09        1.95      2.78 o 
  -2 -11   5        1.62        0.96      1.46 o 
  -1 -11   5        1.52       -0.16      1.68 o 
   0 -11   5        0.45       -1.05      1.56 o 
   1 -11   5        0.16        1.44      2.06 o 
   2 -11   5        4.90        3.89      2.03 o 
   3 -11   5        4.61        3.87      1.67 o 
   4 -11   5        1.81        0.73      2.12 o 
  -6 -10   5        0.46        2.06      4.09 o 
  -5 -10   5        2.13        1.76      6.27 o 
  -4 -10   5        0.64        1.22      2.11 o 
  -3 -10   5        0.03        1.32      2.02 o 
  -2 -10   5        1.75        3.29      1.86 o 
  -1 -10   5        1.44        0.18      1.19 o 
   0 -10   5        9.85       12.31      1.89 o 
   1 -10   5        6.76        6.88      1.51 o 
   2 -10   5        3.14        1.88      1.60 o 
   3 -10   5        8.40        7.35      2.53 o 
   4 -10   5        3.73        4.03      1.67 o 
   5 -10   5        0.81        3.12      2.53 o 
  -6  -9   5        0.94       -0.04      3.02 o 
  -5  -9   5        1.85        1.91      1.63 o 
  -4  -9   5        8.19        9.24      1.41 o 
  -3  -9   5        2.65        2.95      1.80 o 
  -2  -9   5        0.44       -1.22      1.22 o 
  -1  -9   5        9.22        4.60      1.27 o 
   0  -9   5        2.40        6.23      1.21 o 
   1  -9   5        0.99        2.57      1.14 o 
   2  -9   5       49.77       65.35      1.97 o 
   3  -9   5       36.39       35.33      2.76 o 
   4  -9   5        9.37        8.95      1.71 o 
   5  -9   5        2.30        2.81      1.64 o 
   6  -9   5        0.30       -2.09      2.09 o 
  -7  -8   5        0.97        0.78      2.30 o 
  -6  -8   5        3.32        1.31      2.32 o 
  -5  -8   5        4.37        5.73      1.77 o 
  -4  -8   5       19.76       21.78      1.59 o 
  -3  -8   5       19.84       18.74      1.27 o 
  -2  -8   5       12.07        9.27      1.58 o 
  -1  -8   5        1.59        1.77      1.16 o 
   0  -8   5       61.90       63.65      2.00 o 
   1  -8   5       20.25       22.49      1.53 o 
   2  -8   5        0.16       -0.90      0.90 o 
   3  -8   5        6.22        9.63      1.36 o 
   4  -8   5        3.04        2.07      1.23 o 
   5  -8   5        7.50        7.35      1.70 o 
   6  -8   5        2.23        1.54      1.76 o 
   7  -8   5        0.67       -2.31      2.31 o 
  -8  -7   5        0.20        1.06      2.42 o 
  -7  -7   5        1.48        1.44      1.39 o 
  -6  -7   5        5.16        7.47      1.33 o 
  -5  -7   5        1.56        0.64      1.35 o 
  -4  -7   5       19.04       18.46      1.81 o 
  -3  -7   5       13.85       11.79      2.17 o 
  -2  -7   5       60.75       61.57      1.66 o 
  -1  -7   5        1.02        0.99      1.04 o 
   0  -7   5       31.36       26.84      1.17 o 
   1  -7   5       16.90       22.05      1.27 o 
   2  -7   5       53.59       57.00      1.68 o 
   3  -7   5       31.13       27.89      1.85 o 
   4  -7   5       14.21       16.15      1.61 o 
   5  -7   5        4.54        3.85      1.02 o 
   6  -7   5        1.30        1.30      1.36 o 
   7  -7   5        0.09       -2.02      2.47 o 
  -8  -6   5        0.82       -1.52      1.52 o 
  -7  -6   5        6.27        6.98      1.37 o 
  -6  -6   5       13.00       12.50      1.35 o 
  -5  -6   5       41.12       39.02      1.79 o 
  -4  -6   5       43.95       44.26      1.98 o 
  -3  -6   5       81.81       79.55      2.23 o 
  -2  -6   5       61.99       66.57      1.88 o 
  -1  -6   5       35.02       36.54      1.18 o 
   0  -6   5      120.06      110.74      1.69 o 
   1  -6   5        6.58        7.99      0.83 o 
   2  -6   5       12.01        9.48      0.98 o 
   3  -6   5       24.56       25.63      1.35 o 
   4  -6   5        8.31        6.96      0.98 o 
   5  -6   5       45.36       44.00      1.66 o 
   6  -6   5        5.03        5.16      1.33 o 
   7  -6   5        4.94        7.90      1.69 o 
   8  -6   5        0.65        0.23      2.83 o 
  -9  -5   5        1.07        0.46      2.39 o 
  -8  -5   5        4.17        4.56      2.02 o 
  -7  -5   5        4.00        2.23      1.68 o 
  -6  -5   5       33.13       32.59      1.74 o 
  -5  -5   5       39.20       46.24      2.08 o 
  -4  -5   5       75.10       72.32      1.78 o 
  -3  -5   5        3.20        1.76      0.76 o 
  -2  -5   5      423.19      430.74      3.87 o 
  -1  -5   5       40.82       41.39      0.90 o 
   0  -5   5      256.18      247.33      2.02 o 
   1  -5   5       75.75       76.89      1.36 o 
   2  -5   5       61.10       54.72      1.31 o 
   3  -5   5        6.01        6.27      0.80 o 
   4  -5   5        9.21        9.70      1.07 o 
   5  -5   5       61.49       58.67      1.56 o 
   6  -5   5        2.82        2.26      1.43 o 
   7  -5   5        7.45        7.46      1.81 o 
   8  -5   5        2.45        1.85      2.05 o 
  -9  -4   5        3.18        2.98      3.88 o 
  -8  -4   5        5.25        3.51      2.08 o 
  -7  -4   5        2.07        1.14      2.34 o 
  -6  -4   5       64.86       65.10      2.12 o 
  -5  -4   5       81.52       82.28      2.03 o 
  -4  -4   5       17.23       11.70      1.03 o 
  -3  -4   5       11.24        9.92      0.67 o 
  -2  -4   5       68.93       75.72      1.47 o 
  -1  -4   5      484.97      512.94      2.99 o 
   0  -4   5      443.48      462.44      2.42 o 
   1  -4   5      719.17      681.55      3.95 o 
   2  -4   5       37.15       40.04      0.88 o 
   3  -4   5      175.03      171.67      2.08 o 
   4  -4   5       32.07       38.68      1.15 o 
   5  -4   5       90.40       89.76      2.10 o 
   6  -4   5        2.35        1.61      1.39 o 
   7  -4   5        5.12        3.05      1.72 o 
   8  -4   5        2.62        2.29      2.94 o 
  -9  -3   5        1.39        3.62      4.06 o 
  -8  -3   5        1.20        1.51      2.34 o 
  -7  -3   5        2.70       -0.45      1.40 o 
  -6  -3   5       69.39       65.75      3.36 o 
  -5  -3   5       66.65       62.50      1.97 o 
  -4  -3   5       83.84       78.78      1.35 o 
  -3  -3   5       79.09       85.57      1.30 o 
  -2  -3   5     1179.21     1287.95      6.74 o 
  -1  -3   5        5.68        6.62      0.50 o 
   0  -3   5      345.29      336.90      1.87 o 
   1  -3   5      965.34      955.83      4.53 o 
   2  -3   5       17.57       16.85      0.67 o 
   3  -3   5      238.02      210.50      1.98 o 
   4  -3   5       12.18       10.35      0.89 o 
   5  -3   5       38.14       37.51      1.70 o 
   6  -3   5       60.25       59.25      2.38 o 
   7  -3   5       16.55       16.39      2.57 o 
   8  -3   5        3.32        2.55      2.05 o 
   9  -3   5        1.69        3.87      3.41 o 
  -9  -2   5        2.60       -0.23      5.24 o 
  -8  -2   5        1.40        1.15      1.81 o 
  -7  -2   5        7.00        6.57      1.58 o 
  -6  -2   5       40.82       36.33      2.80 o 
  -5  -2   5        9.60        8.22      1.18 o 
  -4  -2   5       81.12       87.23      1.20 o 
  -3  -2   5      167.20      166.48      1.62 o 
  -2  -2   5       55.75       63.98      0.97 o 
  -1  -2   5      636.31      622.29      3.03 o 
   0  -2   5       70.93       65.85      0.85 o 
   1  -2   5       97.29       85.63      0.88 o 
   2  -2   5      736.86      781.30      3.94 o 
   3  -2   5      555.90      571.93      3.47 o 
   4  -2   5      106.92      105.09      1.50 o 
   5  -2   5       53.39       52.02      1.39 o 
   6  -2   5        8.13        5.07      1.39 o 
   7  -2   5       48.76       43.09      2.83 o 
   8  -2   5        1.50        2.66      2.10 o 
   9  -2   5        2.66       -2.42      4.52 o 
  -9  -1   5        0.55        0.72      2.47 o 
  -8  -1   5        3.13        6.08      2.02 o 
  -7  -1   5       39.38       36.69      4.19 o 
  -6  -1   5       25.80       28.77      1.91 o 
  -5  -1   5        7.84        9.22      1.24 o 
  -4  -1   5       68.99       59.11      1.24 o 
  -3  -1   5      293.57      255.61      1.84 o 
  -2  -1   5      188.31      186.12      1.53 o 
  -1  -1   5     1659.43     1561.76      6.09 o 
   0  -1   5      419.52      420.48      2.14 o 
   1  -1   5      326.13      325.24      1.73 o 
   2  -1   5        0.10        0.54      0.46 o 
   3  -1   5       82.08       77.27      1.13 o 
   4  -1   5      129.30      132.74      1.71 o 
   5  -1   5        3.46        3.20      1.00 o 
   6  -1   5       34.80       30.33      1.73 o 
   7  -1   5       55.34       49.06      1.90 o 
   8  -1   5        5.34        4.57      2.49 o 
   9  -1   5        0.45       -3.96      3.96 o 
  -9   0   5        5.64        9.97      2.87 o 
  -8   0   5        0.26        3.02      2.23 o 
  -7   0   5       18.45       15.85      3.55 o 
  -6   0   5        5.89        5.51      1.51 o 
  -5   0   5        1.23        0.98      1.10 o 
  -4   0   5      175.36      192.70      2.19 o 
  -3   0   5       19.42       26.48      0.79 o 
  -2   0   5      265.35      245.99      1.60 o 
  -1   0   5        9.63       10.59      0.42 o 
   0   0   5      395.24      382.50      1.79 o 
   1   0   5      158.35      166.35      1.28 o 
   2   0   5     3328.25     3379.12     13.12 o 
   3   0   5      818.32      897.21      4.84 o 
   4   0   5       18.25       26.96      0.92 o 
   5   0   5       23.97       23.86      1.03 o 
   6   0   5        6.26        2.79      1.36 o 
   7   0   5       19.19       21.91      1.75 o 
   8   0   5        0.21        0.67      1.44 o 
   9   0   5        6.32        2.25      3.36 o 
  -9   1   5        0.54       -3.57      3.57 o 
  -8   1   5        3.12        1.28      2.32 o 
  -7   1   5       39.39       36.75      2.60 o 
  -6   1   5       25.72       25.40      1.44 o 
  -5   1   5        7.85       10.67      0.95 o 
  -4   1   5       68.85       61.24      1.31 o 
  -3   1   5      293.54      256.62      2.22 o 
  -2   1   5      188.03      180.18      1.44 o 
  -1   1   5     1659.48     1548.49      6.12 o 
   0   1   5      418.69      423.09      2.01 o 
   1   1   5      325.85      325.54      1.77 o 
   2   1   5        0.10        0.46      0.46 o 
   3   1   5       81.92       77.73      1.08 o 
   4   1   5      129.38      134.62      1.71 o 
   5   1   5        3.43        2.08      1.16 o 
   6   1   5       34.81       32.80      2.29 o 
   7   1   5       55.37       54.85      3.03 o 
   8   1   5        5.33        4.02      2.35 o 
   9   1   5        0.44       -3.24      3.24 o 
  -9   2   5        2.60        4.86      4.24 o 
  -8   2   5        1.40       -1.43      1.43 o 
  -7   2   5        7.01        6.07      1.54 o 
  -6   2   5       40.86       35.46      1.83 o 
  -5   2   5        9.59        7.11      1.10 o 
  -4   2   5       81.07       82.80      1.32 o 
  -3   2   5      167.07      166.39      1.61 o 
  -2   2   5       55.77       63.01      1.36 o 
  -1   2   5      636.64      619.96      3.33 o 
   0   2   5       70.89       66.50      0.89 o 
   1   2   5       97.20       85.88      0.86 o 
   2   2   5      737.28      790.70      3.40 o 
   3   2   5      555.89      581.42      3.12 o 
   4   2   5      107.00      108.09      1.56 o 
   5   2   5       53.40       54.73      2.21 o 
   6   2   5        8.12        9.37      1.87 o 
   7   2   5       48.85       46.81      3.58 o 
   8   2   5        1.49        1.40      2.84 o 
   9   2   5        2.66        0.41      3.49 o 
  -9   3   5        1.39       -1.08      3.37 o 
  -8   3   5        1.20       -0.51      1.67 o 
  -7   3   5        2.71        1.24      1.54 o 
  -6   3   5       69.31       71.33      2.34 o 
  -5   3   5       66.78       67.94      1.78 o 
  -4   3   5       83.61       76.62      1.55 o 
  -3   3   5       79.14       78.36      1.22 o 
  -2   3   5     1178.25     1272.26      6.49 o 
  -1   3   5        5.76        6.91      0.46 o 
   0   3   5      344.90      336.27      2.09 o 
   1   3   5      965.77      963.71      4.30 o 
   2   3   5       17.53       15.80      0.64 o 
   3   3   5      238.02      210.79      1.83 o 
   4   3   5       12.20       15.46      1.12 o 
   5   3   5       38.15       39.76      1.81 o 
   6   3   5       60.25       62.87      2.65 o 
   7   3   5       16.53       16.87      2.87 o 
   8   3   5        3.31        1.88      3.16 o 
  -9   4   5        3.17        0.78      3.68 o 
  -8   4   5        5.26       12.53      2.32 o 
  -7   4   5        2.08       -0.92      1.70 o 
  -6   4   5       64.91       65.94      2.82 o 
  -5   4   5       81.48       80.06      2.10 o 
  -4   4   5       17.24       14.45      0.96 o 
  -3   4   5       11.24       10.59      0.79 o 
  -2   4   5       68.91       71.13      1.56 o 
  -1   4   5      484.71      518.50      3.46 o 
   0   4   5      443.27      463.62      2.80 o 
   1   4   5      719.27      687.18      4.11 o 
   2   4   5       37.14       42.49      0.93 o 
   3   4   5      175.01      173.63      2.08 o 
   4   4   5       32.15       40.56      1.49 o 
   5   4   5       90.34       91.16      2.49 o 
   6   4   5        2.36        2.21      1.63 o 
   7   4   5        5.14       -0.36      4.22 o 
   8   4   5        2.63        4.25      4.88 o 
  -9   5   5        1.07       -3.27      3.27 o 
  -8   5   5        4.17        8.24      2.91 o 
  -7   5   5        4.00        4.49      1.91 o 
  -6   5   5       33.11       35.28      2.88 o 
  -5   5   5       39.27       46.52      1.76 o 
  -4   5   5       75.03       67.78      1.68 o 
  -3   5   5        3.20        2.99      1.14 o 
  -2   5   5      423.15      443.00      4.12 o 
  -1   5   5       41.01       41.85      0.95 o 
   0   5   5      255.80      246.73      2.20 o 
   1   5   5       75.72       80.04      1.39 o 
   2   5   5       60.96       52.99      1.24 o 
   3   5   5        6.01        5.02      1.36 o 
   4   5   5        9.24       10.52      1.57 o 
   5   5   5       61.55       65.00      3.56 o 
   6   5   5        2.82       -0.38      2.28 o 
   7   5   5        7.44        4.09      4.81 o 
   8   5   5        2.46        4.71      5.07 o 
  -8   6   5        0.82        2.31      2.57 o 
  -7   6   5        6.27        7.97      1.97 o 
  -6   6   5       13.01       14.79      1.90 o 
  -5   6   5       41.11       36.93      2.42 o 
  -4   6   5       43.94       41.33      3.93 o 
  -3   6   5       81.92       81.87      3.91 o 
  -2   6   5       61.98       70.18      2.68 o 
  -1   6   5       35.06       35.35      1.30 o 
   0   6   5      120.12      107.18      1.96 o 
   1   6   5        6.59        7.82      0.97 o 
   2   6   5       11.98        9.91      1.25 o 
   3   6   5       24.60       27.13      2.38 o 
   4   6   5        8.33        6.97      2.08 o 
   5   6   5       45.31       48.36      3.23 o 
   6   6   5        5.03        5.55      2.72 o 
   7   6   5        4.94        6.32      4.71 o 
   8   6   5        0.65        2.06      4.97 o 
  -8   7   5        0.20       -0.16      2.95 o 
  -7   7   5        1.47        3.46      1.81 o 
  -6   7   5        5.17        4.61      1.89 o 
  -5   7   5        1.55        0.99      1.15 o 
  -4   7   5       19.00       19.78      3.57 o 
  -3   7   5       13.84       10.81      2.43 o 
  -2   7   5       60.75       66.50      3.02 o 
  -1   7   5        1.03        2.18      0.99 o 
   0   7   5       31.34       24.18      1.65 o 
   1   7   5       16.95       24.55      1.66 o 
   2   7   5       53.59       57.89      2.58 o 
   3   7   5       31.06       24.88      1.89 o 
   4   7   5       14.27       17.34      3.19 o 
   5   7   5        4.56        9.88      3.27 o 
   6   7   5        1.30       -1.28      2.98 o 
   7   7   5        0.09        4.25      3.67 o 
  -7   8   5        0.97        3.04      2.22 o 
  -6   8   5        3.32        2.12      2.12 o 
  -5   8   5        4.39        3.83      2.94 o 
  -4   8   5       19.76       18.78      5.73 o 
  -3   8   5       19.86       16.84      3.62 o 
  -2   8   5       12.09        8.09      1.83 o 
  -1   8   5        1.60       -0.69      1.34 o 
   0   8   5       61.90       59.73      4.12 o 
   1   8   5       20.25       24.30      1.95 o 
   2   8   5        0.16        0.03      2.21 o 
   3   8   5        6.22        5.87      3.15 o 
   4   8   5        3.05       -2.67      5.50 o 
   5   8   5        7.48        4.58      3.08 o 
   6   8   5        2.22        0.62      3.08 o 
   7   8   5        0.67       -1.37      3.37 o 
  -6   9   5        0.94        0.73      1.38 o 
  -5   9   5        1.85       -0.69      5.73 o 
  -4   9   5        8.20       12.01      6.32 o 
  -3   9   5        2.64       -2.75      3.20 o 
  -2   9   5        0.44        0.32      1.11 o 
  -1   9   5        9.20        6.18      1.99 o 
   0   9   5        2.41        2.97      1.41 o 
   1   9   5        0.99        1.58      2.08 o 
   2   9   5       49.75       62.40      3.81 o 
   3   9   5       36.39       35.36      3.78 o 
   4   9   5        9.36        3.32      2.36 o 
   5   9   5        2.30        3.27      2.62 o 
   6   9   5        0.30        1.07      3.50 o 
  -5  10   5        2.13       -4.88      6.32 o 
  -4  10   5        0.64        2.68      5.83 o 
  -3  10   5        0.03        0.52      3.18 o 
  -2  10   5        1.75        2.56      3.47 o 
  -1  10   5        1.44        1.47      1.47 o 
   0  10   5        9.86       10.49      1.73 o 
   1  10   5        6.74        7.88      2.15 o 
   2  10   5        3.15       -0.08      1.82 o 
   3  10   5        8.39       10.45      2.75 o 
   4  10   5        3.73        5.46      2.59 o 
   5  10   5        0.81        2.47      3.21 o 
  -4  11   5        6.18        0.46      6.48 o 
  -3  11   5        0.09       -2.13      2.13 o 
  -2  11   5        1.62        0.06      2.22 o 
  -1  11   5        1.52       -1.31      1.97 o 
   0  11   5        0.45       -2.15      2.15 o 
   1  11   5        0.16       -1.61      2.05 o 
   2  11   5        4.90        3.63      2.26 o 
   3  11   5        4.61        4.91      3.37 o 
   4  11   5        1.81       -0.08      4.62 o 
  -3  12   5        3.69        2.88      3.91 o 
  -2  12   5        0.42       -1.66      1.66 o 
  -1  12   5        1.30        0.24      2.53 o 
   0  12   5        4.83        2.62      3.09 o 
   1  12   5        1.53       -2.54      2.70 o 
   2  12   5        0.35       -4.04      4.04 o 
  -2 -12   6        0.35        0.30      3.40 o 
  -1 -12   6        1.39        3.03      1.77 o 
   0 -12   6        3.87        0.04      2.82 o 
   1 -12   6        2.56       -0.16      2.93 o 
   2 -12   6        1.17       -3.43      3.43 o 
  -4 -11   6        8.26       12.62      4.57 o 
  -3 -11   6        0.39        1.17      2.62 o 
  -2 -11   6        2.32        2.03      1.95 o 
  -1 -11   6        3.05        2.40      1.55 o 
   0 -11   6        3.93        3.90      1.77 o 
   1 -11   6        0.24       -1.92      1.92 o 
   2 -11   6        1.33        2.61      2.45 o 
   3 -11   6        3.26        3.41      2.05 o 
   4 -11   6        2.77        2.94      4.78 o 
  -5 -10   6        1.14       -2.37      2.91 o 
  -4 -10   6        2.44        0.60      2.24 o 
  -3 -10   6        2.21        4.09      2.69 o 
  -2 -10   6        0.19        0.86      1.62 o 
  -1 -10   6       10.74       12.08      1.52 o 
   0 -10   6       13.72       18.01      1.58 o 
   1 -10   6        9.25       12.23      1.71 o 
   2 -10   6        3.21        0.29      1.32 o 
   3 -10   6       15.41       18.25      1.74 o 
   4 -10   6        5.79        5.90      1.75 o 
   5 -10   6        3.96        2.27      2.99 o 
  -6  -9   6        0.26       -2.63      2.63 o 
  -5  -9   6        1.75        0.04      2.24 o 
  -4  -9   6        0.94        0.33      1.07 o 
  -3  -9   6        2.67        5.05      1.92 o 
  -2  -9   6        9.66       13.04      1.53 o 
  -1  -9   6       19.14       19.55      1.78 o 
   0  -9   6       42.26       39.62      1.80 o 
   1  -9   6        8.56        6.96      1.30 o 
   2  -9   6        0.36        0.49      1.02 o 
   3  -9   6        9.07        6.63      1.29 o 
   4  -9   6        9.87        9.51      1.77 o 
   5  -9   6        2.10       -0.30      1.58 o 
   6  -9   6        0.25        2.49      2.32 o 
  -7  -8   6        3.71        5.30      2.51 o 
  -6  -8   6        0.99        2.44      2.47 o 
  -5  -8   6        1.55       -1.36      1.58 o 
  -4  -8   6        0.56       -0.68      1.46 o 
  -3  -8   6        1.78       -0.86      0.98 o 
  -2  -8   6        0.75        1.03      1.21 o 
  -1  -8   6       27.40       32.64      1.62 o 
   0  -8   6       17.36       22.21      1.51 o 
   1  -8   6       31.46       39.03      2.68 o 
   2  -8   6       13.73       12.89      1.23 o 
   3  -8   6       18.73       21.56      1.49 o 
   4  -8   6       28.78       31.85      2.40 o 
   5  -8   6        2.14        2.03      1.57 o 
   6  -8   6        0.01       -1.59      1.59 o 
   7  -8   6        0.39       -0.35      2.47 o 
  -8  -7   6        2.07        0.58      2.75 o 
  -7  -7   6        2.51        0.64      1.72 o 
  -6  -7   6        3.29        4.70      1.69 o 
  -5  -7   6        2.50       -1.50      2.06 o 
  -4  -7   6        3.36        2.53      1.44 o 
  -3  -7   6       35.85       39.42      1.84 o 
  -2  -7   6       22.98       22.09      1.38 o 
  -1  -7   6       26.44       28.78      1.47 o 
   0  -7   6      106.89      103.60      1.95 o 
   1  -7   6       24.51       23.21      1.13 o 
   2  -7   6       11.01        8.07      1.12 o 
   3  -7   6       10.18       13.02      1.33 o 
   4  -7   6       29.68       33.52      1.85 o 
   5  -7   6       38.73       32.79      1.41 o 
   6  -7   6        0.49       -0.59      1.22 o 
   7  -7   6        1.78        2.37      2.48 o 
  -8  -6   6        0.01       -1.33      1.55 o 
  -7  -6   6        1.21       -0.34      1.40 o 
  -6  -6   6       14.06       13.51      1.26 o 
  -5  -6   6       20.63       23.03      1.59 o 
  -4  -6   6       51.13       49.84      2.08 o 
  -3  -6   6        2.20        1.84      0.95 o 
  -2  -6   6       89.17      104.12      2.30 o 
  -1  -6   6       53.27       54.78      1.26 o 
   0  -6   6       40.87       42.50      1.35 o 
   1  -6   6        0.41        1.17      0.75 o 
   2  -6   6        0.20        0.33      0.84 o 
   3  -6   6       16.93       16.59      1.54 o 
   4  -6   6       25.76       24.74      1.21 o 
   5  -6   6        1.61        0.21      1.09 o 
   6  -6   6        1.64        1.05      1.25 o 
   7  -6   6        8.73       10.23      1.86 o 
   8  -6   6        0.26       -2.61      2.85 o 
  -8  -5   6        1.46        0.96      3.33 o 
  -7  -5   6        3.50        3.51      1.65 o 
  -6  -5   6        6.24        4.30      1.20 o 
  -5  -5   6       28.70       31.63      1.56 o 
  -4  -5   6        9.48        9.37      1.02 o 
  -3  -5   6       80.26       77.15      1.73 o 
  -2  -5   6       35.58       31.04      0.97 o 
  -1  -5   6       26.17       27.63      0.90 o 
   0  -5   6      329.22      326.22      2.38 o 
   1  -5   6       44.79       49.51      1.19 o 
   2  -5   6       35.26       40.03      1.31 o 
   3  -5   6       12.66       15.47      0.91 o 
   4  -5   6       59.35       58.73      1.69 o 
   5  -5   6       69.28       66.84      2.15 o 
   6  -5   6        0.99       -1.26      1.37 o 
   7  -5   6       16.73       22.82      2.25 o 
   8  -5   6        1.89        3.21      2.14 o 
  -9  -4   6        2.09       10.54      3.27 o 
  -8  -4   6        1.33        4.41      1.87 o 
  -7  -4   6        0.55       -0.10      1.65 o 
  -6  -4   6       39.82       43.47      1.99 o 
  -5  -4   6       68.38       64.91      1.65 o 
  -4  -4   6       99.98       96.03      2.07 o 
  -3  -4   6       43.92       40.53      1.06 o 
  -2  -4   6      753.54      769.15      4.12 o 
  -1  -4   6      160.52      162.75      1.47 o 
   0  -4   6      264.45      273.77      1.92 o 
   1  -4   6      187.96      199.46      1.66 o 
   2  -4   6       56.95       54.61      1.02 o 
   3  -4   6       17.18       16.65      0.96 o 
   4  -4   6       27.34       26.79      1.00 o 
   5  -4   6        4.68        2.22      1.04 o 
   6  -4   6        8.14        8.92      1.61 o 
   7  -4   6        5.20        6.84      1.87 o 
   8  -4   6        4.27        4.15      2.20 o 
  -9  -3   6        4.15        4.42      3.18 o 
  -8  -3   6        3.21        2.95      1.81 o 
  -7  -3   6        1.00        1.64      1.44 o 
  -6  -3   6       17.95       22.90      1.78 o 
  -5  -3   6       76.39       73.15      1.63 o 
  -4  -3   6       24.89       27.37      0.95 o 
  -3  -3   6        4.46        4.54      0.59 o 
  -2  -3   6      169.78      171.54      1.50 o 
  -1  -3   6      118.53      122.98      1.17 o 
   0  -3   6       91.39       92.14      0.94 o 
   1  -3   6       82.83       86.70      1.18 o 
   2  -3   6        2.35        2.88      0.51 o 
   3  -3   6      133.94      127.64      1.33 o 
   4  -3   6       68.21       70.83      1.52 o 
   5  -3   6        0.15       -1.10      1.10 o 
   6  -3   6       29.06       31.17      1.82 o 
   7  -3   6       10.18       14.03      2.03 o 
   8  -3   6        3.82        6.81      2.23 o 
   9  -3   6        0.70       -1.44      4.39 o 
  -9  -2   6        1.73        3.30      3.02 o 
  -8  -2   6        0.50        0.51      1.90 o 
  -7  -2   6        8.82        9.25      1.87 o 
  -6  -2   6       32.36       35.89      1.98 o 
  -5  -2   6        6.25        4.58      1.06 o 
  -4  -2   6        2.82        1.36      0.59 o 
  -3  -2   6      397.58      418.79      2.53 o 
  -2  -2   6      717.08      749.00      3.63 o 
  -1  -2   6      336.94      343.83      1.95 o 
   0  -2   6      247.13      256.98      1.72 o 
   1  -2   6      297.18      298.07      1.83 o 
   2  -2   6      583.84      606.99      2.99 o 
   3  -2   6      119.15      124.72      1.40 o 
   4  -2   6      125.55      121.43      1.78 o 
   5  -2   6       34.67       34.97      1.33 o 
   6  -2   6       65.12       54.73      1.66 o 
   7  -2   6        0.35        1.29      1.90 o 
   8  -2   6        6.05        7.11      2.48 o 
   9  -2   6        2.54        2.98      5.04 o 
  -9  -1   6        2.91       -1.63      3.68 o 
  -8  -1   6        0.17       -1.66      1.78 o 
  -7  -1   6        0.35        1.93      1.81 o 
  -6  -1   6       36.48       32.76      2.57 o 
  -5  -1   6       18.39       16.59      1.90 o 
  -4  -1   6       38.09       41.84      1.29 o 
  -3  -1   6      190.90      182.40      1.73 o 
  -2  -1   6       35.20       33.72      0.94 o 
  -1  -1   6      601.92      572.06      2.75 o 
   0  -1   6      316.52      289.92      1.76 o 
   1  -1   6      290.99      275.25      1.63 o 
   2  -1   6      541.09      581.14      3.33 o 
   3  -1   6      535.98      559.33      3.29 o 
   4  -1   6       48.98       46.92      1.12 o 
   5  -1   6      188.59      190.23      2.64 o 
   6  -1   6      104.73       99.89      2.22 o 
   7  -1   6        8.69       11.73      1.44 o 
   8  -1   6        2.56        3.62      2.45 o 
   9  -1   6        5.22        3.86      5.04 o 
  -9   0   6        0.44       -0.24      4.06 o 
  -8   0   6        1.15        1.69      2.24 o 
  -7   0   6       32.18       33.24      2.48 o 
  -6   0   6       13.85       17.40      1.77 o 
  -5   0   6      112.63      111.67      2.50 o 
  -4   0   6      135.75      131.60      1.72 o 
  -3   0   6        3.20        3.62      0.51 o 
  -2   0   6       82.69       79.40      0.94 o 
  -1   0   6      781.37      731.14      3.18 o 
   0   0   6       39.18       39.38      0.65 o 
   1   0   6     1503.91     1510.59      6.35 o 
   2   0   6      364.66      387.29      2.38 o 
   3   0   6        0.64        1.07      0.61 o 
   4   0   6      363.91      360.67      2.96 o 
   5   0   6        6.08        7.01      1.02 o 
   6   0   6        1.32        0.59      1.30 o 
   7   0   6        6.04        5.17      1.52 o 
   8   0   6        4.47        5.17      1.66 o 
   9   0   6        0.00       -2.59      5.20 o 
  -9   1   6        2.91        4.18      2.75 o 
  -8   1   6        0.17        0.92      2.78 o 
  -7   1   6        0.35        4.17      1.81 o 
  -6   1   6       36.50       32.70      1.49 o 
  -5   1   6       18.39       16.51      1.14 o 
  -4   1   6       38.04       39.84      1.15 o 
  -3   1   6      190.88      182.01      1.90 o 
  -2   1   6       35.10       32.35      0.71 o 
  -1   1   6      602.09      572.85      2.96 o 
   0   1   6      316.12      293.99      1.79 o 
   1   1   6      291.29      276.06      1.73 o 
   2   1   6      541.52      577.32      3.38 o 
   3   1   6      535.84      559.15      3.12 o 
   4   1   6       48.85       48.56      1.20 o 
   5   1   6      188.72      181.51      3.50 o 
   6   1   6      104.69      102.31      3.23 o 
   7   1   6        8.71       11.49      2.17 o 
   8   1   6        2.58        4.21      2.30 o 
   9   1   6        5.22        1.39      3.55 o 
  -9   2   6        1.73        2.56      3.88 o 
  -8   2   6        0.51       -1.03      1.62 o 
  -7   2   6        8.84       10.50      1.52 o 
  -6   2   6       32.29       32.87      1.82 o 
  -5   2   6        6.29        4.07      1.04 o 
  -4   2   6        2.83        1.71      0.80 o 
  -3   2   6      398.03      418.77      2.79 o 
  -2   2   6      716.83      739.27      4.38 o 
  -1   2   6      337.04      343.68      2.36 o 
   0   2   6      247.04      257.16      1.80 o 
   1   2   6      297.11      297.35      1.70 o 
   2   2   6      584.47      607.80      2.90 o 
   3   2   6      119.45      126.95      1.34 o 
   4   2   6      125.63      122.93      1.92 o 
   5   2   6       34.63       35.51      1.90 o 
   6   2   6       65.15       58.66      3.53 o 
   7   2   6        0.35       -0.71      2.22 o 
   8   2   6        6.05        7.90      2.89 o 
   9   2   6        2.54        6.48      5.69 o 
  -9   3   6        4.15        2.83      3.77 o 
  -8   3   6        3.22        2.99      1.78 o 
  -7   3   6        1.00        0.02      1.59 o 
  -6   3   6       17.95       20.91      1.64 o 
  -5   3   6       76.39       73.26      1.84 o 
  -4   3   6       24.89       25.95      1.08 o 
  -3   3   6        4.45        4.51      0.65 o 
  -2   3   6      169.90      169.16      1.59 o 
  -1   3   6      118.47      125.67      1.36 o 
   0   3   6       91.27       92.42      1.13 o 
   1   3   6       82.84       86.21      0.94 o 
   2   3   6        2.35        3.37      0.52 o 
   3   3   6      134.08      129.62      1.61 o 
   4   3   6       68.16       71.64      1.82 o 
   5   3   6        0.15        1.16      1.30 o 
   6   3   6       29.05       35.86      2.51 o 
   7   3   6       10.18       15.89      2.83 o 
   8   3   6        3.84        3.08      4.42 o 
  -9   4   6        2.09       -3.24      5.17 o 
  -8   4   6        1.33        3.34      2.05 o 
  -7   4   6        0.56        4.22      1.90 o 
  -6   4   6       39.76       35.74      2.05 o 
  -5   4   6       68.49       69.15      2.02 o 
  -4   4   6       99.94       92.70      1.82 o 
  -3   4   6       43.99       37.12      1.14 o 
  -2   4   6      753.19      767.93      7.11 o 
  -1   4   6      160.79      165.27      1.55 o 
   0   4   6      264.60      276.23      2.11 o 
   1   4   6      188.27      198.94      1.89 o 
   2   4   6       57.05       52.79      1.09 o 
   3   4   6       17.14       15.15      1.02 o 
   4   4   6       27.35       27.46      1.87 o 
   5   4   6        4.68        3.46      1.73 o 
   6   4   6        8.14       13.30      2.88 o 
   7   4   6        5.20        8.31      4.65 o 
   8   4   6        4.28        6.74      5.20 o 
  -8   5   6        1.46        3.09      2.99 o 
  -7   5   6        3.50        2.78      2.34 o 
  -6   5   6        6.23        5.51      1.46 o 
  -5   5   6       28.71       33.78      2.61 o 
  -4   5   6        9.46        9.07      1.62 o 
  -3   5   6       80.32       78.75      2.21 o 
  -2   5   6       35.61       29.46      1.46 o 
  -1   5   6       26.09       27.54      1.16 o 
   0   5   6      329.27      324.16      2.68 o 
   1   5   6       44.75       47.59      1.25 o 
   2   5   6       35.11       41.39      1.27 o 
   3   5   6       12.70       14.89      1.58 o 
   4   5   6       59.40       61.32      3.26 o 
   5   5   6       69.24       73.59      3.79 o 
   6   5   6        1.00       -0.50      2.52 o 
   7   5   6       16.73       21.44      5.33 o 
   8   5   6        1.89        5.04      4.45 o 
  -8   6   6        0.01       -0.79      2.91 o 
  -7   6   6        1.22        1.91      1.76 o 
  -6   6   6       14.06        9.21      2.17 o 
  -5   6   6       20.66       19.08      1.45 o 
  -4   6   6       51.13       55.77      4.34 o 
  -3   6   6        2.19        1.85      1.74 o 
  -2   6   6       89.13      101.92      3.47 o 
  -1   6   6       53.30       54.08      1.58 o 
   0   6   6       40.88       41.57      2.71 o 
   1   6   6        0.41        0.10      1.03 o 
   2   6   6        0.20       -0.64      1.26 o 
   3   6   6       16.93       17.05      2.26 o 
   4   6   6       25.72       24.43      2.99 o 
   5   6   6        1.62        1.87      2.15 o 
   6   6   6        1.64        6.40      2.67 o 
   7   6   6        8.74       12.14      4.84 o 
   8   6   6        0.26        2.59      5.30 o 
  -8   7   6        2.07        4.16      3.11 o 
  -7   7   6        2.52        3.40      1.95 o 
  -6   7   6        3.29        2.80      1.46 o 
  -5   7   6        2.50        1.34      1.10 o 
  -4   7   6        3.35        3.20      3.06 o 
  -3   7   6       35.87       37.97      4.85 o 
  -2   7   6       22.98       15.57      2.60 o 
  -1   7   6       26.46       27.00      1.48 o 
   0   7   6      106.89      105.40      3.22 o 
   1   7   6       24.46       21.20      1.81 o 
   2   7   6       10.97        8.43      3.99 o 
   3   7   6       10.18        9.48      2.50 o 
   4   7   6       29.75       33.03      3.65 o 
   5   7   6       38.75       38.52      8.03 o 
   6   7   6        0.49       -0.65      3.24 o 
  -7   8   6        3.71        3.73      2.27 o 
  -6   8   6        1.00        1.82      1.92 o 
  -5   8   6        1.54       -0.19      3.65 o 
  -4   8   6        0.56       -0.10      3.81 o 
  -3   8   6        1.77       -1.69      2.94 o 
  -2   8   6        0.75        1.19      2.22 o 
  -1   8   6       27.40       33.47      1.83 o 
   0   8   6       17.34       23.31      2.53 o 
   1   8   6       31.49       36.48      2.23 o 
   2   8   6       13.71       12.71      2.27 o 
   3   8   6       18.72       21.46      3.36 o 
   4   8   6       28.75       29.54      3.66 o 
   5   8   6        2.14        0.59      3.21 o 
   6   8   6        0.01        2.36      3.44 o 
  -5   9   6        1.74       -0.79      5.89 o 
  -4   9   6        0.94       -4.32      4.32 o 
  -3   9   6        2.67        1.30      3.44 o 
  -2   9   6        9.67       11.74      1.57 o 
  -1   9   6       19.16       23.61      1.83 o 
   0   9   6       42.31       39.25      2.13 o 
   1   9   6        8.57        9.53      2.23 o 
   2   9   6        0.36       -1.77      2.02 o 
   3   9   6        9.05        8.37      3.78 o 
   4   9   6        9.88       13.54      3.45 o 
   5   9   6        2.10        0.33      3.24 o 
   6   9   6        0.26        3.53      3.85 o 
  -5  10   6        1.14       -5.69      5.69 o 
  -4  10   6        2.44       -5.43      5.43 o 
  -3  10   6        2.21       -1.04      3.58 o 
  -2  10   6        0.19       -0.91      1.36 o 
  -1  10   6       10.74       14.54      2.06 o 
   0  10   6       13.71       14.69      2.45 o 
   1  10   6        9.26       11.62      2.30 o 
   2  10   6        3.21        0.36      2.02 o 
   3  10   6       15.41       19.46      3.55 o 
   4  10   6        5.79        8.75      3.46 o 
   5  10   6        3.96        3.80      5.27 o 
  -4  11   6        8.27        1.96      6.81 o 
  -3  11   6        0.39        0.00      2.14 o 
  -2  11   6        2.32        0.72      1.45 o 
  -1  11   6        3.06        0.49      1.66 o 
   0  11   6        3.93        0.29      2.47 o 
   1  11   6        0.24       -1.60      2.46 o 
   2  11   6        1.34       -0.65      2.39 o 
   3  11   6        3.26        7.24      2.92 o 
   4  11   6        2.77        0.21      3.32 o 
  -2  12   6        0.35        2.05      1.70 o 
  -1  12   6        1.39        2.97      1.97 o 
   0  12   6        3.87        4.44      2.76 o 
   1  12   6        2.56        0.23      5.53 o 
   2  12   6        1.17       -0.23      4.66 o 
  -2 -12   7        0.36        1.24      3.17 o 
  -1 -12   7        0.17       -1.27      1.94 o 
   0 -12   7        1.30        3.90      3.05 o 
   1 -12   7        0.09       -1.16      2.42 o 
  -4 -11   7        4.63        4.43      3.23 o 
  -3 -11   7        0.36       -0.24      2.81 o 
  -2 -11   7        0.02        1.06      2.16 o 
  -1 -11   7        7.17        3.01      1.63 o 
   0 -11   7       14.64       13.83      3.17 o 
   1 -11   7        2.32        3.39      1.74 o 
   2 -11   7        6.16        6.16      2.58 o 
   3 -11   7        6.32        9.72      3.27 o 
   4 -11   7        1.51       -2.52      2.62 o 
  -5 -10   7       10.14        7.98      3.50 o 
  -4 -10   7        0.91        1.81      2.26 o 
  -3 -10   7        0.76        0.84      2.03 o 
  -2 -10   7        0.92        1.40      1.96 o 
  -1 -10   7        1.19       -1.03      1.33 o 
   0 -10   7       10.90       11.33      2.25 o 
   1 -10   7       17.78       19.71      1.92 o 
   2 -10   7        3.51        3.62      1.41 o 
   3 -10   7       10.01        9.94      1.59 o 
   4 -10   7        8.30        6.82      2.29 o 
   5 -10   7        0.31        0.96      2.26 o 
  -6  -9   7        0.14        4.46      3.33 o 
  -5  -9   7        0.04        1.24      2.31 o 
  -4  -9   7        5.57        9.90      1.43 o 
  -3  -9   7        1.46        1.31      1.87 o 
  -2  -9   7        0.19        0.85      1.14 o 
  -1  -9   7       14.51       13.70      1.64 o 
   0  -9   7       32.49       36.12      1.82 o 
   1  -9   7        2.54        3.62      1.44 o 
   2  -9   7        2.60        3.25      1.25 o 
   3  -9   7       11.66       10.97      1.42 o 
   4  -9   7       10.14        6.04      1.68 o 
   5  -9   7        5.34        7.16      1.87 o 
   6  -9   7        2.61        3.54      3.51 o 
  -7  -8   7        2.55        4.76      8.74 o 
  -6  -8   7        1.28       -0.00      3.16 o 
  -5  -8   7        8.24        6.82      2.47 o 
  -4  -8   7        1.57        2.91      1.51 o 
  -3  -8   7        4.90        2.09      1.14 o 
  -2  -8   7       17.69       16.20      1.23 o 
  -1  -8   7        0.34       -0.75      1.07 o 
   0  -8   7       59.35       57.78      2.02 o 
   1  -8   7       49.94       56.98      1.75 o 
   2  -8   7       12.09       12.00      1.24 o 
   3  -8   7        5.06        2.72      1.25 o 
   4  -8   7       14.11       12.38      1.58 o 
   5  -8   7        5.32        3.12      1.51 o 
   6  -8   7        2.59        3.00      3.58 o 
   7  -8   7        0.42       -0.41      3.20 o 
  -7  -7   7        2.62        2.94      1.45 o 
  -6  -7   7        5.01        4.47      2.23 o 
  -5  -7   7        3.89        3.37      1.36 o 
  -4  -7   7        6.27        5.11      1.61 o 
  -3  -7   7        6.52        5.00      1.22 o 
  -2  -7   7       23.58       22.19      1.22 o 
  -1  -7   7       94.55       97.57      2.48 o 
   0  -7   7       19.23       17.78      1.14 o 
   1  -7   7        2.60        4.09      0.88 o 
   2  -7   7       11.79       12.38      1.21 o 
   3  -7   7       23.08       21.75      1.81 o 
   4  -7   7       28.31       31.64      1.96 o 
   5  -7   7        0.66        0.18      1.27 o 
   6  -7   7        1.07        0.94      1.30 o 
   7  -7   7        1.05        6.74      2.72 o 
  -8  -6   7        0.75        1.62      1.87 o 
  -7  -6   7        7.28        7.34      1.68 o 
  -6  -6   7        1.77        2.46      1.09 o 
  -5  -6   7        5.18        5.24      1.18 o 
  -4  -6   7        3.20        3.84      1.23 o 
  -3  -6   7       48.79       45.70      1.40 o 
  -2  -6   7       37.19       34.90      1.38 o 
  -1  -6   7        0.57        0.16      0.76 o 
   0  -6   7       56.45       48.77      1.34 o 
   1  -6   7       80.59       72.30      1.79 o 
   2  -6   7       79.61       74.59      1.88 o 
   3  -6   7       18.31       13.21      1.35 o 
   4  -6   7       35.03       29.68      1.29 o 
   5  -6   7       31.96       29.71      1.51 o 
   6  -6   7        1.11        0.85      1.29 o 
   7  -6   7        0.11       -1.29      1.62 o 
   8  -6   7        1.87        0.00      4.12 o 
  -8  -5   7        0.55       -0.90      1.86 o 
  -7  -5   7        2.68        1.53      2.72 o 
  -6  -5   7       15.63       16.54      1.41 o 
  -5  -5   7       17.57       16.01      1.36 o 
  -4  -5   7       29.19       31.20      1.38 o 
  -3  -5   7        1.07        0.37      0.81 o 
  -2  -5   7       61.67       69.84      1.08 o 
  -1  -5   7       84.86       75.99      1.38 o 
   0  -5   7       59.70       57.39      1.21 o 
   1  -5   7        0.46        0.37      0.53 o 
   2  -5   7        2.58        1.73      0.88 o 
   3  -5   7       14.33       13.23      1.16 o 
   4  -5   7        2.72        0.80      0.95 o 
   5  -5   7       25.14       24.26      1.61 o 
   6  -5   7        1.18       -0.05      1.45 o 
   7  -5   7        7.04        9.61      2.00 o 
   8  -5   7        1.93        1.16      2.47 o 
  -9  -4   7        2.09        4.76      3.11 o 
  -8  -4   7        0.30       -0.51      2.04 o 
  -7  -4   7        6.06        5.56      1.78 o 
  -6  -4   7        8.37       11.22      2.04 o 
  -5  -4   7       37.00       35.30      1.34 o 
  -4  -4   7       36.84       34.74      1.51 o 
  -3  -4   7      246.12      241.96      2.52 o 
  -2  -4   7       50.01       51.56      1.02 o 
  -1  -4   7       36.30       40.78      0.76 o 
   0  -4   7       10.83       14.59      0.76 o 
   1  -4   7       70.39       59.06      1.06 o 
   2  -4   7      199.72      189.37      1.92 o 
   3  -4   7       30.96       34.89      1.24 o 
   4  -4   7       48.21       44.48      1.83 o 
   5  -4   7       45.69       41.82      2.27 o 
   6  -4   7       11.43       10.54      1.69 o 
   7  -4   7        9.14       10.27      2.06 o 
   8  -4   7        1.00        0.38      2.49 o 
  -9  -3   7        4.89        8.61      3.31 o 
  -8  -3   7        4.21        3.96      2.49 o 
  -7  -3   7        0.11       -0.65      1.43 o 
  -6  -3   7       37.36       39.23      1.90 o 
  -5  -3   7        6.10        6.85      1.09 o 
  -4  -3   7       38.15       36.34      1.12 o 
  -3  -3   7        9.39       11.25      0.64 o 
  -2  -3   7      294.29      321.24      2.18 o 
  -1  -3   7      123.58      136.04      1.32 o 
   0  -3   7       22.80       24.40      0.64 o 
   1  -3   7       42.64       52.83      1.02 o 
   2  -3   7       52.54       56.98      1.02 o 
   3  -3   7       43.35       44.65      0.91 o 
   4  -3   7      103.56       95.10      1.52 o 
   5  -3   7       74.30       67.30      2.15 o 
   6  -3   7       49.00       51.92      2.43 o 
   7  -3   7        7.19        6.79      1.90 o 
   8  -3   7        3.97        1.95      2.24 o 
   9  -3   7        0.06        3.47      4.91 o 
  -9  -2   7        4.13        6.65      3.12 o 
  -8  -2   7        0.53       -0.38      1.85 o 
  -7  -2   7        2.58        3.35      2.53 o 
  -6  -2   7       11.12        9.81      1.55 o 
  -5  -2   7      105.94      103.87      2.30 o 
  -4  -2   7       40.96       37.87      1.12 o 
  -3  -2   7       94.27       95.73      1.17 o 
  -2  -2   7      217.49      213.35      1.57 o 
  -1  -2   7      314.23      343.29      1.98 o 
   0  -2   7       85.40       92.13      1.18 o 
   1  -2   7      245.24      264.61      1.79 o 
   2  -2   7      597.46      609.10      2.95 o 
   3  -2   7      168.12      177.75      1.75 o 
   4  -2   7      166.61      162.97      2.17 o 
   5  -2   7       62.64       68.14      2.19 o 
   6  -2   7      194.27      180.41      2.66 o 
   7  -2   7       14.17       14.23      2.35 o 
   8  -2   7        7.19        6.33      4.03 o 
   9  -2   7        4.26        7.43      5.47 o 
  -9  -1   7        2.56        4.54      3.34 o 
  -8  -1   7        0.68        3.05      2.04 o 
  -7  -1   7        0.84        1.38      1.74 o 
  -6  -1   7       30.90       30.20      2.59 o 
  -5  -1   7       29.31       32.87      2.41 o 
  -4  -1   7       73.85       76.52      1.88 o 
  -3  -1   7       72.26       63.06      1.21 o 
  -2  -1   7      108.86      120.01      1.70 o 
  -1  -1   7      184.25      182.88      1.40 o 
   0  -1   7      121.04      120.26      1.16 o 
   1  -1   7     1419.08     1554.06      6.08 o 
   2  -1   7     1416.91     1598.52      6.59 o 
   3  -1   7      157.66      156.56      1.66 o 
   4  -1   7      217.87      206.45      2.03 o 
   5  -1   7       42.37       41.84      1.58 o 
   6  -1   7      153.76      149.93      2.68 o 
   7  -1   7       20.71       19.92      1.68 o 
   8  -1   7        0.67        4.04      2.56 o 
   9  -1   7        1.41        2.95      5.33 o 
  -9   0   7        4.90        3.99      3.46 o 
  -8   0   7        0.01        1.92      2.29 o 
  -7   0   7        8.08        8.24      2.00 o 
  -6   0   7        4.12        4.76      1.81 o 
  -5   0   7       74.35       67.01      2.12 o 
  -4   0   7        5.58        5.64      0.83 o 
  -3   0   7        1.14        1.45      0.51 o 
  -2   0   7      301.29      243.24      1.67 o 
  -1   0   7       62.24       53.40      0.77 o 
   0   0   7        0.52        0.86      0.39 o 
   1   0   7       37.73       37.87      0.75 o 
   2   0   7      293.16      293.48      2.10 o 
   3   0   7       10.74       14.90      0.83 o 
   4   0   7        1.55        0.70      0.84 o 
   5   0   7      193.70      211.07      2.92 o 
   6   0   7      477.70      422.53      6.07 o 
   7   0   7        5.80        3.70      1.75 o 
   8   0   7        0.18       -0.40      1.58 o 
   9   0   7       15.64       17.57      6.05 o 
  -9   1   7        2.56       -2.68      4.45 o 
  -8   1   7        0.69        0.05      2.36 o 
  -7   1   7        0.85       -0.12      2.09 o 
  -6   1   7       30.89       30.91      1.61 o 
  -5   1   7       29.31       34.07      1.36 o 
  -4   1   7       73.76       77.52      1.31 o 
  -3   1   7       72.29       63.06      1.11 o 
  -2   1   7      108.91      120.73      1.21 o 
  -1   1   7      184.35      182.17      1.50 o 
   0   1   7      121.05      119.96      1.21 o 
   1   1   7     1418.42     1546.79      6.83 o 
   2   1   7     1417.44     1602.67      7.00 o 
   3   1   7      157.85      158.28      1.70 o 
   4   1   7      217.89      204.12      2.43 o 
   5   1   7       42.42       44.30      2.73 o 
   6   1   7      153.72      144.88      5.02 o 
   7   1   7       20.69       22.51      2.99 o 
   8   1   7        0.67       -2.36      2.36 o 
   9   1   7        1.41       -2.65      4.88 o 
  -9   2   7        4.13        2.00      4.88 o 
  -8   2   7        0.53       -2.39      4.06 o 
  -7   2   7        2.58        0.98      1.18 o 
  -6   2   7       11.12       14.22      1.51 o 
  -5   2   7      106.00      104.35      2.27 o 
  -4   2   7       40.96       36.46      1.13 o 
  -3   2   7       94.19       95.89      1.35 o 
  -2   2   7      217.40      210.72      1.93 o 
  -1   2   7      314.09      344.33      2.39 o 
   0   2   7       85.37       95.16      1.13 o 
   1   2   7      245.04      265.61      1.75 o 
   2   2   7      598.14      615.64      3.10 o 
   3   2   7      168.36      175.95      1.74 o 
   4   2   7      166.65      161.94      2.66 o 
   5   2   7       62.49       66.64      4.20 o 
   6   2   7      194.27      184.01      5.46 o 
   7   2   7       14.17       13.61      2.77 o 
   8   2   7        7.20        7.94      2.88 o 
  -9   3   7        4.89        5.99      5.69 o 
  -8   3   7        4.22        3.20      2.03 o 
  -7   3   7        0.11       -0.80      1.53 o 
  -6   3   7       37.32       36.81      2.00 o 
  -5   3   7        6.10        8.58      1.17 o 
  -4   3   7       38.18       38.76      1.26 o 
  -3   3   7        9.37       10.72      0.79 o 
  -2   3   7      294.32      316.64      2.27 o 
  -1   3   7      123.59      135.14      1.52 o 
   0   3   7       22.72       25.04      0.74 o 
   1   3   7       42.69       54.09      1.08 o 
   2   3   7       52.45       55.81      1.06 o 
   3   3   7       43.28       47.63      1.18 o 
   4   3   7      103.63       96.28      2.29 o 
   5   3   7       74.28       73.00      3.15 o 
   6   3   7       49.03       53.36      4.54 o 
   7   3   7        7.17       15.25      5.14 o 
   8   3   7        3.98        4.29      4.88 o 
  -9   4   7        2.09        1.22      3.02 o 
  -8   4   7        0.30       -1.19      2.38 o 
  -7   4   7        6.07        3.21      1.88 o 
  -6   4   7        8.36        9.19      1.58 o 
  -5   4   7       37.01       34.05      1.60 o 
  -4   4   7       36.78       34.11      1.99 o 
  -3   4   7      246.11      237.55      2.59 o 
  -2   4   7       49.94       47.78      1.12 o 
  -1   4   7       36.36       41.83      0.95 o 
   0   4   7       10.85       15.87      0.71 o 
   1   4   7       70.39       59.76      1.03 o 
   2   4   7      199.70      192.52      1.96 o 
   3   4   7       31.05       34.60      2.04 o 
   4   4   7       48.24       42.02      2.89 o 
   5   4   7       45.64       45.76      3.25 o 
   6   4   7       11.42       14.47      4.81 o 
   7   4   7        9.14        6.81      4.35 o 
   8   4   7        1.00        5.20      5.17 o 
  -8   5   7        0.56        3.15      2.32 o 
  -7   5   7        2.68        1.24      1.79 o 
  -6   5   7       15.64       14.95      1.89 o 
  -5   5   7       17.60       15.36      1.34 o 
  -4   5   7       29.19       28.14      1.42 o 
  -3   5   7        1.06        0.38      0.86 o 
  -2   5   7       61.64       67.76      1.50 o 
  -1   5   7       84.86       75.20      1.55 o 
   0   5   7       59.67       59.52      1.42 o 
   1   5   7        0.46        0.25      0.77 o 
   2   5   7        2.60        4.33      1.00 o 
   3   5   7       14.32       13.57      2.05 o 
   4   5   7        2.73        0.57      1.85 o 
   5   5   7       25.12       31.45      6.12 o 
   6   5   7        1.18        9.82      4.52 o 
   7   5   7        7.02       10.60      5.14 o 
   8   5   7        1.93        2.91      4.97 o 
  -8   6   7        0.75       -0.95      2.85 o 
  -7   6   7        7.29        6.30      1.88 o 
  -6   6   7        1.76        3.69      2.06 o 
  -5   6   7        5.18        3.82      1.19 o 
  -4   6   7        3.18        2.16      2.32 o 
  -3   6   7       48.74       45.22      5.51 o 
  -2   6   7       37.12       37.39      3.71 o 
  -1   6   7        0.56        1.79      0.91 o 
   0   6   7       56.39       49.30      1.88 o 
   1   6   7       80.53       72.85      2.33 o 
   2   6   7       79.61       76.85      3.42 o 
   3   6   7       18.34       14.39      2.27 o 
   4   6   7       35.03       31.81      5.96 o 
   5   6   7       31.95       32.78      3.12 o 
   6   6   7        1.11        2.81      4.22 o 
   7   6   7        0.11       -4.12      4.12 o 
  -7   7   7        2.63       -0.39      1.63 o 
  -6   7   7        5.02        2.81      1.82 o 
  -5   7   7        3.90        4.02      1.14 o 
  -4   7   7        6.28        5.71      3.04 o 
  -3   7   7        6.51        4.57      3.24 o 
  -2   7   7       23.55       20.83      1.74 o 
  -1   7   7       94.60       98.66      2.40 o 
   0   7   7       19.21       19.43      1.70 o 
   1   7   7        2.59        1.09      1.44 o 
   2   7   7       11.78       16.57      3.59 o 
   3   7   7       23.10       23.33      3.25 o 
   4   7   7       28.26       26.98      3.68 o 
   5   7   7        0.66        1.42      5.94 o 
  -7   8   7        2.55        0.26      1.59 o 
  -6   8   7        1.28        0.02      1.27 o 
  -5   8   7        8.23        9.54      8.82 o 
  -4   8   7        1.57        5.47      4.27 o 
  -3   8   7        4.88        0.51      3.14 o 
  -2   8   7       17.67       12.58      1.92 o 
  -1   8   7        0.34       -1.26      1.26 o 
   0   8   7       59.34       58.20      3.03 o 
   1   8   7       49.93       57.56      2.65 o 
   2   8   7       12.12       11.89      2.29 o 
   3   8   7        5.04        6.28      2.84 o 
   4   8   7       14.10       15.27      3.40 o 
   5   8   7        5.33        7.36      3.70 o 
  -5   9   7        0.04       -5.24      5.24 o 
  -4   9   7        5.57        8.02      5.73 o 
  -3   9   7        1.46        4.98      3.53 o 
  -2   9   7        0.19        0.27      1.12 o 
  -1   9   7       14.53       13.55      1.71 o 
   0   9   7       32.46       30.27      2.48 o 
   1   9   7        2.55       -1.86      1.86 o 
   2   9   7        2.59        1.75      2.81 o 
   3   9   7       11.66       12.89      3.23 o 
   4   9   7       10.14       11.29      3.49 o 
   5   9   7        5.33        7.59      3.83 o 
  -5  10   7       10.14        4.25      6.77 o 
  -4  10   7        0.91        0.07      5.96 o 
  -3  10   7        0.76        1.22      4.60 o 
  -2  10   7        0.92       -1.11      1.25 o 
  -1  10   7        1.18        0.25      1.55 o 
   0  10   7       10.90        8.36      1.95 o 
   1  10   7       17.79       15.45      3.60 o 
   2  10   7        3.52        7.65      2.59 o 
   3  10   7       10.01        4.51      3.25 o 
   4  10   7        8.30        7.48      4.81 o 
   5  10   7        0.31        5.41      4.76 o 
  -4  11   7        4.62       -0.75      6.84 o 
  -3  11   7        0.36       -6.22      6.22 o 
  -2  11   7        0.02       -0.97      1.63 o 
  -1  11   7        7.18        7.14      1.86 o 
   0  11   7       14.64       14.65      3.01 o 
   1  11   7        2.32        2.51      2.79 o 
   2  11   7        6.16       -0.60      3.97 o 
   3  11   7        6.32        7.73      4.45 o 
   4  11   7        1.51        5.03      4.58 o 
  -2  12   7        0.36       -2.87      2.87 o 
  -1  12   7        0.17       -1.77      1.77 o 
   0  12   7        1.30       -1.92      2.76 o 
   1  12   7        0.09        0.81      3.54 o 
  -1 -12   8       10.65        9.51      2.99 o 
   0 -12   8        4.44        2.49      4.12 o 
  -4 -11   8        0.95        4.66      3.10 o 
  -3 -11   8        0.15       -1.50      2.71 o 
  -2 -11   8        0.81       -1.93      1.93 o 
  -1 -11   8        1.69        3.48      1.81 o 
   0 -11   8        0.03       -1.19      1.57 o 
   1 -11   8        0.20       -0.96      1.97 o 
   2 -11   8        3.91        7.32      2.66 o 
   3 -11   8        7.85        4.41      3.44 o 
  -5 -10   8        6.42       12.64      3.72 o 
  -4 -10   8        3.80        3.93      3.04 o 
  -3 -10   8        0.93        2.60      2.37 o 
  -2 -10   8        0.34        0.63      1.79 o 
  -1 -10   8       16.60       19.14      2.40 o 
   0 -10   8        7.04        8.58      1.72 o 
   1 -10   8        0.19       -1.57      2.21 o 
   2 -10   8        1.60        1.35      1.74 o 
   3 -10   8        9.41        9.25      1.63 o 
   4 -10   8        6.27        5.83      2.23 o 
   5 -10   8        3.39        3.53      3.27 o 
  -6  -9   8        3.51        4.94      4.32 o 
  -5  -9   8        2.71        1.06      2.42 o 
  -4  -9   8        0.39        0.37      1.51 o 
  -3  -9   8        0.09       -1.09      1.09 o 
  -2  -9   8        0.72        1.75      1.66 o 
  -1  -9   8       12.54       15.14      1.66 o 
   0  -9   8        3.53        3.71      1.40 o 
   1  -9   8       10.72        9.30      2.19 o 
   2  -9   8        0.26       -1.05      1.05 o 
   3  -9   8       15.45       14.80      1.66 o 
   4  -9   8        4.24        1.87      1.43 o 
   5  -9   8        0.01       -2.24      2.24 o 
   6  -9   8        0.84        0.04      2.79 o 
  -7  -8   8        1.09        2.99      2.72 o 
  -6  -8   8        1.16        4.82      2.96 o 
  -5  -8   8        7.21        9.28      2.67 o 
  -4  -8   8        0.27       -1.17      1.50 o 
  -3  -8   8        9.11        8.20      1.79 o 
  -2  -8   8       22.13       25.06      1.18 o 
  -1  -8   8       25.09       26.09      1.72 o 
   0  -8   8        1.45        1.12      1.16 o 
   1  -8   8        5.10        4.60      1.12 o 
   2  -8   8        3.26        1.01      1.19 o 
   3  -8   8       22.74       31.97      1.75 o 
   4  -8   8        5.42        4.67      1.59 o 
   5  -8   8        0.80        1.61      1.48 o 
   6  -8   8        3.08        2.71      2.37 o 
  -7  -7   8        2.04        1.38      1.67 o 
  -6  -7   8        2.03        6.04      1.85 o 
  -5  -7   8        1.58        4.26      2.50 o 
  -4  -7   8        5.19        7.84      2.30 o 
  -3  -7   8        4.14        3.78      1.46 o 
  -2  -7   8       31.05       36.52      2.09 o 
  -1  -7   8       35.35       31.95      1.23 o 
   0  -7   8       18.01       21.68      1.24 o 
   1  -7   8       25.93       25.82      1.35 o 
   2  -7   8        2.63        4.03      1.13 o 
   3  -7   8        6.79        6.53      1.29 o 
   4  -7   8        3.16        3.52      1.42 o 
   5  -7   8        9.48        9.29      1.65 o 
   6  -7   8        2.40        2.04      2.17 o 
   7  -7   8        1.76        1.88      2.81 o 
  -8  -6   8        0.90        1.91      1.93 o 
  -7  -6   8        0.12       -0.99      1.52 o 
  -6  -6   8        0.16       -0.86      1.08 o 
  -5  -6   8        5.01        2.62      1.88 o 
  -4  -6   8        0.54       -0.58      1.27 o 
  -3  -6   8       31.49       31.58      1.34 o 
  -2  -6   8       90.13       86.53      2.67 o 
  -1  -6   8       28.52       30.78      1.23 o 
   0  -6   8        1.59        1.16      0.77 o 
   1  -6   8       38.82       42.69      1.31 o 
   2  -6   8        8.92       12.14      1.57 o 
   3  -6   8       65.99       68.48      2.15 o 
   4  -6   8       14.39       15.91      1.22 o 
   5  -6   8       13.93       17.26      1.35 o 
   6  -6   8        3.28        1.71      1.34 o 
   7  -6   8        0.17       -1.83      1.83 o 
  -8  -5   8        0.46        1.78      1.88 o 
  -7  -5   8       12.39       11.68      1.88 o 
  -6  -5   8        3.31        5.17      1.24 o 
  -5  -5   8       28.22       24.46      1.70 o 
  -4  -5   8        1.67        1.15      1.04 o 
  -3  -5   8       52.14       55.02      1.47 o 
  -2  -5   8       95.71       92.03      1.36 o 
  -1  -5   8        1.08       -0.36      0.54 o 
   0  -5   8       52.39       54.46      1.08 o 
   1  -5   8       19.93       19.41      0.83 o 
   2  -5   8       16.94       15.62      1.13 o 
   3  -5   8       22.34       23.30      1.13 o 
   4  -5   8       23.29       27.18      1.39 o 
   5  -5   8       73.48       74.60      2.36 o 
   6  -5   8        1.15        3.48      1.60 o 
   7  -5   8        5.06        7.35      2.00 o 
   8  -5   8        3.25        3.57      3.35 o 
  -9  -4   8        0.79        0.16      4.52 o 
  -8  -4   8        3.08        1.09      2.18 o 
  -7  -4   8        0.24        0.35      1.62 o 
  -6  -4   8       13.89       19.12      2.14 o 
  -5  -4   8        1.18       -1.01      1.01 o 
  -4  -4   8       24.04       26.78      1.47 o 
  -3  -4   8        8.08        9.55      1.03 o 
  -2  -4   8       14.40       14.84      0.91 o 
  -1  -4   8       73.69       76.96      1.00 o 
   0  -4   8       39.86       38.94      0.77 o 
   1  -4   8       94.48       85.42      1.44 o 
   2  -4   8      108.58      112.00      1.63 o 
   3  -4   8       19.28       20.82      0.85 o 
   4  -4   8      173.94      177.99      2.97 o 
   5  -4   8        0.47       -0.82      1.14 o 
   6  -4   8        0.10       -0.81      1.50 o 
   7  -4   8        3.37        6.76      1.94 o 
   8  -4   8        4.11        2.57      2.28 o 
  -9  -3   8        1.79        8.81      3.39 o 
  -8  -3   8        0.34       -0.44      2.18 o 
  -7  -3   8        2.53        2.55      1.66 o 
  -6  -3   8        5.09        3.46      1.36 o 
  -5  -3   8       95.90       84.29      1.97 o 
  -4  -3   8       26.49       25.14      1.09 o 
  -3  -3   8      149.38      155.07      1.64 o 
  -2  -3   8        2.79        3.33      0.59 o 
  -1  -3   8       69.48       67.66      1.02 o 
   0  -3   8      511.31      521.47      3.08 o 
   1  -3   8       62.11       54.84      1.05 o 
   2  -3   8       43.73       42.43      1.00 o 
   3  -3   8       41.88       43.47      1.16 o 
   4  -3   8      197.78      193.44      2.92 o 
   5  -3   8       63.89       63.61      1.85 o 
   6  -3   8       27.05       28.81      2.08 o 
   7  -3   8       29.57       38.78      2.63 o 
   8  -3   8        0.94        2.66      2.36 o 
  -9  -2   8        3.77        4.98      3.09 o 
  -8  -2   8        3.48        2.68      1.95 o 
  -7  -2   8        7.00        7.81      1.97 o 
  -6  -2   8       24.96       26.40      2.24 o 
  -5  -2   8        4.24        2.44      1.30 o 
  -4  -2   8        9.98       13.46      0.89 o 
  -3  -2   8       99.58       98.08      1.46 o 
  -2  -2   8       92.47       97.27      1.10 o 
  -1  -2   8      184.14      188.96      1.57 o 
   0  -2   8     1008.97     1034.75      5.14 o 
   1  -2   8       50.17       55.95      0.99 o 
   2  -2   8      587.76      593.80      3.28 o 
   3  -2   8       24.91       24.47      0.80 o 
   4  -2   8      148.82      161.33      2.41 o 
   5  -2   8       22.67       24.38      1.36 o 
   6  -2   8       11.55       12.42      1.28 o 
   7  -2   8        3.48        1.19      2.15 o 
   8  -2   8        1.59        0.26      2.14 o 
   9  -2   8       13.06       20.78      6.15 o 
  -9  -1   8        7.60       10.74      3.56 o 
  -8  -1   8        1.10        0.38      1.99 o 
  -7  -1   8       12.35       13.54      2.09 o 
  -6  -1   8        6.58        6.33      1.73 o 
  -5  -1   8      148.74      140.28      2.80 o 
  -4  -1   8       67.76       66.12      1.97 o 
  -3  -1   8      313.04      283.74      3.15 o 
  -2  -1   8       12.03       15.87      0.67 o 
  -1  -1   8      108.60      112.94      1.19 o 
   0  -1   8      251.87      252.27      1.80 o 
   1  -1   8      189.10      213.10      1.51 o 
   2  -1   8      377.92      402.71      2.62 o 
   3  -1   8        5.79        7.20      0.68 o 
   4  -1   8       69.46       78.44      1.55 o 
   5  -1   8       82.04       69.40      1.94 o 
   6  -1   8       69.33       76.18      2.68 o 
   7  -1   8        5.22        5.01      1.73 o 
   8  -1   8        1.27        2.00      2.36 o 
   9  -1   8       11.44       15.97      6.05 o 
  -9   0   8        0.91        7.63      5.27 o 
  -8   0   8        1.16        2.48      2.44 o 
  -7   0   8       17.98       14.42      2.23 o 
  -6   0   8        6.11        6.74      1.90 o 
  -5   0   8        1.62        0.96      1.21 o 
  -4   0   8      152.82      149.20      3.02 o 
  -3   0   8       23.97       21.08      0.85 o 
  -2   0   8        9.62       10.66      0.55 o 
  -1   0   8      314.96      296.83      1.92 o 
   0   0   8     3516.12     3708.74     13.82 o 
   1   0   8       37.71       33.61      0.75 o 
   2   0   8      288.78      328.33      2.31 o 
   3   0   8        0.30       -0.63      0.63 o 
   4   0   8       51.02       50.01      1.68 o 
   5   0   8       21.08       23.99      1.59 o 
   6   0   8       67.98       63.55      3.54 o 
   7   0   8        3.92        3.31      1.83 o 
   8   0   8        0.00       -1.10      2.41 o 
   9   0   8       19.07       31.29      6.91 o 
  -9   1   8        7.60        7.49      5.33 o 
  -8   1   8        1.10       -0.30      2.20 o 
  -7   1   8       12.34       12.17      2.10 o 
  -6   1   8        6.58        6.21      1.61 o 
  -5   1   8      148.71      135.13      2.21 o 
  -4   1   8       67.80       66.82      1.36 o 
  -3   1   8      313.02      282.03      2.22 o 
  -2   1   8       12.05       17.67      0.63 o 
  -1   1   8      108.68      112.60      1.13 o 
   0   1   8      252.56      254.72      2.36 o 
   1   1   8      189.14      212.03      1.58 o 
   2   1   8      378.11      407.17      2.67 o 
   3   1   8        5.78        7.75      0.76 o 
   4   1   8       69.38       76.36      1.81 o 
   5   1   8       81.93       80.15      3.01 o 
   6   1   8       69.33       76.83      4.00 o 
   7   1   8        5.22        4.08      2.49 o 
   8   1   8        1.27        0.17      2.54 o 
   9   1   8       11.45       15.05      6.25 o 
  -9   2   8        3.77       10.34      5.79 o 
  -8   2   8        3.49        3.59      2.61 o 
  -7   2   8        7.00        8.49      1.45 o 
  -6   2   8       24.94       25.55      1.51 o 
  -5   2   8        4.24        4.10      1.14 o 
  -4   2   8        9.97       14.80      1.09 o 
  -3   2   8       99.65       94.16      1.44 o 
  -2   2   8       92.53       97.23      1.24 o 
  -1   2   8      184.17      189.54      1.73 o 
   0   2   8     1009.05     1033.58      4.80 o 
   1   2   8       50.03       55.57      0.90 o 
   2   2   8      587.79      608.23      3.17 o 
   3   2   8       24.83       24.07      1.00 o 
   4   2   8      148.57      162.11      3.31 o 
   5   2   8       22.80       25.00      1.99 o 
   6   2   8       11.54       11.86      2.37 o 
   7   2   8        3.47        5.24      2.54 o 
   8   2   8        1.58        5.00      4.57 o 
  -9   3   8        1.79        2.39      5.60 o 
  -8   3   8        0.34       -0.97      1.47 o 
  -7   3   8        2.53       -1.51      1.51 o 
  -6   3   8        5.09        2.65      1.31 o 
  -5   3   8       95.92       82.87      2.55 o 
  -4   3   8       26.40       23.24      1.20 o 
  -3   3   8      149.36      155.64      1.99 o 
  -2   3   8        2.79        3.78      0.59 o 
  -1   3   8       69.54       65.23      1.20 o 
   0   3   8      511.72      516.54      3.14 o 
   1   3   8       62.36       56.38      1.01 o 
   2   3   8       43.90       44.84      1.04 o 
   3   3   8       41.82       45.77      1.54 o 
   4   3   8      197.74      192.51      3.37 o 
   5   3   8       63.87       66.36      3.63 o 
   6   3   8       27.05       33.28      5.04 o 
   7   3   8       29.59       43.89      6.61 o 
   8   3   8        0.94        0.52      4.58 o 
  -9   4   8        0.79        2.89      3.27 o 
  -8   4   8        3.09        0.85      1.82 o 
  -7   4   8        0.24        0.72      1.83 o 
  -6   4   8       13.88       16.93      2.68 o 
  -5   4   8        1.18        0.34      1.47 o 
  -4   4   8       24.03       26.19      1.40 o 
  -3   4   8        8.08        9.15      0.94 o 
  -2   4   8       14.39       15.94      0.92 o 
  -1   4   8       73.66       77.76      1.34 o 
   0   4   8       39.95       41.04      1.04 o 
   1   4   8       94.44       84.60      1.37 o 
   2   4   8      108.69      113.86      2.20 o 
   3   4   8       19.26       24.45      1.87 o 
   4   4   8      174.04      187.87      5.23 o 
   5   4   8        0.47        1.35      2.86 o 
   6   4   8        0.09        1.08      3.86 o 
   7   4   8        3.36        9.16      4.42 o 
   8   4   8        4.10        9.85      5.24 o 
  -8   5   8        0.46       -2.20      5.45 o 
  -7   5   8       12.41       15.03      2.43 o 
  -6   5   8        3.31        3.56      1.47 o 
  -5   5   8       28.26       24.67      2.04 o 
  -4   5   8        1.66        2.37      0.99 o 
  -3   5   8       52.08       49.96      1.72 o 
  -2   5   8       95.63       91.64      1.70 o 
  -1   5   8        1.08        0.90      0.77 o 
   0   5   8       52.58       55.39      1.63 o 
   1   5   8       20.00       18.41      1.54 o 
   2   5   8       16.93       12.55      1.52 o 
   3   5   8       22.36       21.26      2.08 o 
   4   5   8       23.28       28.29      2.76 o 
   5   5   8       73.39       76.07      5.24 o 
   6   5   8        1.15       -0.36      3.50 o 
   7   5   8        5.08        1.34      4.48 o 
  -8   6   8        0.90        2.16      3.11 o 
  -7   6   8        0.12        2.62      1.81 o 
  -6   6   8        0.16       -0.34      1.47 o 
  -5   6   8        5.03        1.42      1.21 o 
  -4   6   8        0.54       -0.59      0.96 o 
  -3   6   8       31.47       30.64      3.83 o 
  -2   6   8       90.08       85.28      2.21 o 
  -1   6   8       28.52       31.49      1.77 o 
   0   6   8        1.60        1.20      1.09 o 
   1   6   8       38.87       39.87      1.97 o 
   2   6   8        8.94       13.75      2.74 o 
   3   6   8       65.98       65.33      4.14 o 
   4   6   8       14.40       20.08      3.37 o 
   5   6   8       13.96        9.46      6.74 o 
  -7   7   8        2.04        1.82      1.76 o 
  -6   7   8        2.03        2.44      1.45 o 
  -5   7   8        1.58        1.64      1.15 o 
  -4   7   8        5.22        7.07      3.23 o 
  -3   7   8        4.12        4.99      4.19 o 
  -2   7   8       31.05       36.11      1.70 o 
  -1   7   8       35.37       31.02      1.81 o 
   0   7   8       17.97       18.62      1.75 o 
   1   7   8       25.87       28.32      2.12 o 
   2   7   8        2.64        6.90      3.27 o 
   3   7   8        6.78        0.14      2.60 o 
   4   7   8        3.16        5.57      4.24 o 
   5   7   8        9.49       14.24      6.97 o 
  -7   8   8        1.09        2.21      1.72 o 
  -6   8   8        1.16        0.34      1.95 o 
  -5   8   8        7.22        7.56      3.95 o 
  -4   8   8        0.27       -1.65      5.38 o 
  -3   8   8        9.11        5.60      3.33 o 
  -2   8   8       22.12       20.89      1.57 o 
  -1   8   8       25.11       24.16      3.23 o 
   0   8   8        1.45       -1.61      2.15 o 
   1   8   8        5.10        8.40      2.16 o 
   2   8   8        3.24       -2.00      2.00 o 
   3   8   8       22.76       20.11      3.55 o 
   4   8   8        5.44        5.36      4.63 o 
   5   8   8        0.81       -3.63      6.64 o 
  -5   9   8        2.71        0.49      5.60 o 
  -4   9   8        0.40        4.32      5.76 o 
  -3   9   8        0.09       -4.07      6.35 o 
  -2   9   8        0.71        2.23      1.41 o 
  -1   9   8       12.55       10.13      1.76 o 
   0   9   8        3.52        3.94      1.99 o 
   1   9   8       10.71        6.45      3.07 o 
   2   9   8        0.26       -2.11      2.11 o 
   3   9   8       15.46       19.20      3.73 o 
   4   9   8        4.24        1.70      6.84 o 
  -5  10   8        6.43       -2.75      6.61 o 
  -4  10   8        3.80       -4.09      6.32 o 
  -3  10   8        0.93       -5.92      5.92 o 
  -2  10   8        0.34        0.96      1.51 o 
  -1  10   8       16.62       15.05      1.89 o 
   0  10   8        7.04        9.29      1.98 o 
   1  10   8        0.19       -3.58      3.94 o 
   2  10   8        1.60        0.33      7.56 o 
   3  10   8        9.41        0.23      7.04 o 
   4  10   8        6.27       -6.91      7.76 o 
  -4  11   8        0.95       -5.50      6.71 o 
  -3  11   8        0.15       -5.60      5.60 o 
  -2  11   8        0.81        1.87      1.51 o 
  -1  11   8        1.69        1.46      1.72 o 
   0  11   8        0.03       -4.08      4.30 o 
   1  11   8        0.20        1.71      2.79 o 
   2  11   8        3.91        1.94      2.98 o 
   3  11   8        7.85        7.51      4.67 o 
  -1  12   8       10.65       12.09      2.24 o 
   0  12   8        4.44        1.27      2.71 o 
   1  12   8        0.01       -3.96      3.96 o 
  -3 -11   9        0.15       -1.80      2.74 o 
  -2 -11   9        1.31       -1.64      2.67 o 
  -1 -11   9       13.01       17.73      2.23 o 
   0 -11   9        0.49        1.93      1.62 o 
   1 -11   9        0.70        0.34      2.02 o 
   2 -11   9        0.50       -0.99      3.37 o 
  -5 -10   9        3.12       -0.67      3.21 o 
  -4 -10   9        0.45       -0.27      5.38 o 
  -3 -10   9        0.32        3.64      2.10 o 
  -2 -10   9        2.83        1.38      1.90 o 
  -1 -10   9        6.74       10.56      1.81 o 
   0 -10   9        3.41        7.25      1.54 o 
   1 -10   9        0.50        1.36      1.73 o 
   2 -10   9        5.03        4.53      1.87 o 
   3 -10   9        3.33        3.10      1.48 o 
   4 -10   9        2.64        1.55      2.33 o 
  -6  -9   9        5.37        7.46      4.35 o 
  -5  -9   9        9.51       11.04      3.47 o 
  -4  -9   9        0.35        0.44      3.78 o 
  -3  -9   9        1.30        0.88      1.04 o 
  -2  -9   9        0.66        0.04      1.32 o 
  -1  -9   9       28.12       28.88      1.94 o 
   0  -9   9        1.64        2.22      1.29 o 
   1  -9   9        0.47        0.88      1.43 o 
   2  -9   9        3.26        2.38      1.24 o 
   3  -9   9       19.51       21.45      1.69 o 
   4  -9   9        3.00        1.64      1.49 o 
   5  -9   9        2.71        2.54      2.34 o 
  -7  -8   9        1.05       -1.52      2.44 o 
  -6  -8   9        0.15       -1.37      2.58 o 
  -5  -8   9        9.12       14.53      5.39 o 
  -4  -8   9        0.41        1.77      1.68 o 
  -3  -8   9        0.65       -0.08      1.11 o 
  -2  -8   9        1.70        3.93      0.96 o 
  -1  -8   9       22.50       22.11      1.72 o 
   0  -8   9       14.71       18.94      1.91 o 
   1  -8   9       23.76       26.21      1.56 o 
   2  -8   9        3.91       -0.60      1.15 o 
   3  -8   9        8.97        8.37      1.41 o 
   4  -8   9        1.35        1.01      1.44 o 
   5  -8   9        5.37        6.75      1.70 o 
   6  -8   9        7.14        4.66      4.42 o 
  -7  -7   9        0.39        1.35      2.15 o 
  -6  -7   9        5.60        3.36      1.78 o 
  -5  -7   9        5.66        8.41      2.15 o 
  -4  -7   9        0.59       -0.47      3.06 o 
  -3  -7   9        7.62        8.33      1.62 o 
  -2  -7   9       10.30       12.09      1.29 o 
  -1  -7   9       29.45       31.24      1.36 o 
   0  -7   9       34.21       35.22      1.45 o 
   1  -7   9       18.57       19.71      1.12 o 
   2  -7   9       17.27       19.70      1.44 o 
   3  -7   9       10.30        8.20      1.41 o 
   4  -7   9       19.58       19.61      1.80 o 
   5  -7   9        6.34        6.44      1.65 o 
   6  -7   9        5.24        3.14      2.07 o 
   7  -7   9        1.37       -2.42      2.42 o 
  -8  -6   9        0.88        2.51      2.71 o 
  -7  -6   9        5.51        6.05      2.20 o 
  -6  -6   9        0.19       -0.67      1.09 o 
  -5  -6   9        7.22       10.06      1.62 o 
  -4  -6   9       10.86       12.97      1.67 o 
  -3  -6   9       21.03       22.11      1.44 o 
  -2  -6   9       29.46       32.04      1.22 o 
  -1  -6   9       25.71       27.19      1.25 o 
   0  -6   9       48.83       48.79      1.36 o 
   1  -6   9        2.53        2.54      0.72 o 
   2  -6   9       13.95       16.15      1.38 o 
   3  -6   9       21.61       22.26      1.81 o 
   4  -6   9        1.86       -1.02      1.67 o 
   5  -6   9       15.08       11.33      1.26 o 
   6  -6   9        8.66        9.86      1.57 o 
   7  -6   9        1.81       -2.59      2.59 o 
  -8  -5   9        0.36        1.55      2.61 o 
  -7  -5   9        0.71       -1.59      1.59 o 
  -6  -5   9        1.27       -1.32      1.32 o 
  -5  -5   9        0.06       -0.93      0.93 o 
  -4  -5   9        2.67        1.47      1.28 o 
  -3  -5   9       35.04       35.22      1.44 o 
  -2  -5   9       39.82       44.30      1.36 o 
  -1  -5   9       91.30       87.28      1.19 o 
   0  -5   9      139.75      131.75      1.49 o 
   1  -5   9       44.84       48.75      1.21 o 
   2  -5   9       37.87       34.89      1.15 o 
   3  -5   9       63.68       55.58      2.61 o 
   4  -5   9       83.51       78.22      2.60 o 
   5  -5   9       68.86       61.04      2.34 o 
   6  -5   9        1.76       -1.56      1.56 o 
   7  -5   9        2.41        2.41      1.91 o 
   8  -5   9        4.86       -3.02      3.02 o 
  -8  -4   9        0.18        1.42      3.51 o 
  -7  -4   9        7.60       11.17      2.45 o 
  -6  -4   9        0.40        2.24      1.56 o 
  -5  -4   9       29.47       28.99      1.53 o 
  -4  -4   9        6.73        7.38      0.97 o 
  -3  -4   9       31.29       29.78      1.39 o 
  -2  -4   9       25.26       27.10      1.15 o 
  -1  -4   9       29.91       27.88      1.19 o 
   0  -4   9      224.69      226.92      1.83 o 
   1  -4   9       88.34       92.11      1.57 o 
   2  -4   9       13.81       15.71      0.94 o 
   3  -4   9       87.16       84.01      1.46 o 
   4  -4   9       68.27       63.76      2.29 o 
   5  -4   9        6.05        7.00      1.40 o 
   6  -4   9        3.50        3.83      1.62 o 
   7  -4   9        4.82        3.26      1.91 o 
   8  -4   9        0.87       -2.94      3.11 o 
  -9  -3   9        0.49       -4.42      4.42 o 
  -8  -3   9        1.73        3.08      2.89 o 
  -7  -3   9        1.14        1.91      1.65 o 
  -6  -3   9       11.61       15.86      1.63 o 
  -5  -3   9       15.22       17.32      1.41 o 
  -4  -3   9       30.46       32.55      1.32 o 
  -3  -3   9        8.42        9.51      1.09 o 
  -2  -3   9        5.77        3.80      0.67 o 
  -1  -3   9       95.99       94.89      1.11 o 
   0  -3   9      126.50      119.23      1.52 o 
   1  -3   9      144.33      141.41      1.67 o 
   2  -3   9      176.75      174.26      1.66 o 
   3  -3   9       73.23       71.33      1.50 o 
   4  -3   9      271.06      252.88      2.71 o 
   5  -3   9      102.03       83.23      1.99 o 
   6  -3   9       27.47       26.71      2.14 o 
   7  -3   9        1.14       -1.19      1.76 o 
   8  -3   9        0.64        1.99      3.24 o 
  -9  -2   9        2.92        8.28      4.71 o 
  -8  -2   9        0.13       -0.72      1.81 o 
  -7  -2   9        4.84        4.27      1.84 o 
  -6  -2   9       11.04       13.19      1.67 o 
  -5  -2   9      118.18      108.54      2.82 o 
  -4  -2   9       93.84       94.68      2.10 o 
  -3  -2   9        6.79        8.22      0.71 o 
  -2  -2   9       49.12       51.64      0.94 o 
  -1  -2   9       94.84       93.35      1.22 o 
   0  -2   9      542.10      560.10      3.52 o 
   1  -2   9      187.88      209.00      1.87 o 
   2  -2   9       79.86       71.57      1.27 o 
   3  -2   9       16.86       20.55      0.79 o 
   4  -2   9      288.50      294.67      3.21 o 
   5  -2   9      240.08      242.14      3.27 o 
   6  -2   9        3.03        1.64      1.20 o 
   7  -2   9       12.24       17.17      2.07 o 
   8  -2   9        2.40        3.17      2.35 o 
  -9  -1   9        0.22        0.97      3.19 o 
  -8  -1   9        4.67        5.90      2.12 o 
  -7  -1   9        1.92        4.35      1.95 o 
  -6  -1   9       32.60       35.05      2.37 o 
  -5  -1   9        0.13       -0.33      1.20 o 
  -4  -1   9       15.11       17.38      1.40 o 
  -3  -1   9       48.11       42.95      1.23 o 
  -2  -1   9       15.02       16.15      0.68 o 
  -1  -1   9       99.65      117.81      1.32 o 
   0  -1   9      504.04      482.01      2.79 o 
   1  -1   9      200.21      225.00      1.70 o 
   2  -1   9       55.86       63.64      1.14 o 
   3  -1   9       44.74       45.07      1.08 o 
   4  -1   9       27.22       27.96      1.32 o 
   5  -1   9      134.20      128.56      2.33 o 
   6  -1   9       23.98       22.17      1.63 o 
   7  -1   9        1.69        2.91      1.67 o 
   8  -1   9        0.02       -1.98      1.98 o 
  -9   0   9        7.38        7.95      4.88 o 
  -8   0   9        0.56        5.22      2.44 o 
  -7   0   9       21.64       24.71      2.49 o 
  -6   0   9       42.49       42.49      2.28 o 
  -5   0   9      167.67      164.09      3.44 o 
  -4   0   9       41.56       43.17      1.65 o 
  -3   0   9      111.12      106.63      1.63 o 
  -2   0   9        9.73       10.18      0.59 o 
  -1   0   9      803.04      818.10      3.93 o 
   0   0   9      785.04      829.51      3.59 o 
   1   0   9      653.73      719.31      3.40 o 
   2   0   9       56.16       55.77      1.19 o 
   3   0   9        1.73       -0.64      0.64 o 
   4   0   9      252.78      285.24      3.48 o 
   5   0   9      286.65      276.24      3.83 o 
   6   0   9       14.93       13.66      3.15 o 
   7   0   9        1.80        3.17      2.04 o 
   8   0   9        0.50        7.22      2.83 o 
   9   0   9        0.47        3.17      5.56 o 
  -9   1   9        0.22        0.85      5.04 o 
  -8   1   9        4.68        4.47      2.61 o 
  -7   1   9        1.92        4.64      2.40 o 
  -6   1   9       32.60       35.01      2.43 o 
  -5   1   9        0.13       -0.27      1.01 o 
  -4   1   9       15.10       16.06      0.99 o 
  -3   1   9       48.12       42.56      1.12 o 
  -2   1   9       15.05       16.05      0.72 o 
  -1   1   9       99.52      115.38      1.27 o 
   0   1   9      503.55      483.71      2.66 o 
   1   1   9      200.51      222.85      1.70 o 
   2   1   9       55.90       62.20      1.20 o 
   3   1   9       44.80       42.53      1.24 o 
   4   1   9       27.13       27.68      1.58 o 
   5   1   9      134.25      129.68      3.68 o 
   6   1   9       24.02       22.23      2.84 o 
   7   1   9        1.68        0.42      2.38 o 
   8   1   9        0.02        0.54      2.70 o 
  -9   2   9        2.92        5.43      5.43 o 
  -8   2   9        0.13        3.11      2.58 o 
  -7   2   9        4.84        4.96      2.03 o 
  -6   2   9       11.03       11.21      1.46 o 
  -5   2   9      118.27      109.40      2.22 o 
  -4   2   9       93.74       98.15      1.84 o 
  -3   2   9        6.80        6.56      0.73 o 
  -2   2   9       49.06       49.68      1.10 o 
  -1   2   9       94.85       92.20      1.32 o 
   0   2   9      542.23      559.38      3.14 o 
   1   2   9      187.78      211.95      1.71 o 
   2   2   9       79.92       71.87      1.24 o 
   3   2   9       16.83       21.00      1.10 o 
   4   2   9      288.64      303.22      4.20 o 
   5   2   9      239.95      237.36      4.49 o 
   6   2   9        3.03        0.95      2.08 o 
   7   2   9       12.23       12.93      3.54 o 
   8   2   9        2.40        1.83      4.16 o 
  -9   3   9        0.49        1.51      5.76 o 
  -8   3   9        1.73        0.38      2.00 o 
  -7   3   9        1.14        1.76      1.61 o 
  -6   3   9       11.61       14.88      1.78 o 
  -5   3   9       15.21       16.35      1.29 o 
  -4   3   9       30.44       33.91      1.36 o 
  -3   3   9        8.44        8.63      0.93 o 
  -2   3   9        5.77        4.93      0.86 o 
  -1   3   9       95.75       94.45      1.40 o 
   0   3   9      126.29      118.26      1.50 o 
   1   3   9      144.59      143.65      1.60 o 
   2   3   9      176.89      175.22      2.01 o 
   3   3   9       73.27       70.07      2.16 o 
   4   3   9      270.90      253.22      6.23 o 
   5   3   9      102.09       83.54      5.35 o 
   6   3   9       27.47       34.20      5.53 o 
   7   3   9        1.15        1.47      4.22 o 
   8   3   9        0.63        4.52      5.07 o 
  -8   4   9        0.18       -2.04      2.19 o 
  -7   4   9        7.60        6.97      2.08 o 
  -6   4   9        0.40        2.37      1.44 o 
  -5   4   9       29.51       27.14      2.11 o 
  -4   4   9        6.74        6.41      1.18 o 
  -3   4   9       31.27       29.00      1.35 o 
  -2   4   9       25.29       25.66      1.18 o 
  -1   4   9       29.84       25.96      1.20 o 
   0   4   9      224.72      233.30      2.48 o 
   1   4   9       88.19       93.89      1.60 o 
   2   4   9       13.81       12.14      1.43 o 
   3   4   9       87.12       90.60      2.94 o 
   4   4   9       68.22       64.97      4.80 o 
   5   4   9        6.06        8.43      3.20 o 
   6   4   9        3.48        3.93      4.03 o 
   7   4   9        4.83        7.59      4.52 o 
  -8   5   9        0.36       -1.43      2.59 o 
  -7   5   9        0.71       -1.06      1.79 o 
  -6   5   9        1.27        0.81      1.38 o 
  -5   5   9        0.06       -1.19      1.19 o 
  -4   5   9        2.67        3.37      1.05 o 
  -3   5   9       35.03       34.38      1.76 o 
  -2   5   9       39.76       39.68      1.49 o 
  -1   5   9       91.16       88.08      2.47 o 
   0   5   9      139.43      133.73      2.38 o 
   1   5   9       44.89       51.87      1.95 o 
   2   5   9       37.82       34.34      2.37 o 
   3   5   9       63.72       60.63      4.32 o 
   4   5   9       83.46       73.78     11.72 o 
   5   5   9       68.95       67.63      5.13 o 
   6   5   9        1.77        3.93      3.89 o 
   7   5   9        2.42       10.41      4.88 o 
  -8   6   9        0.88        2.98      3.24 o 
  -7   6   9        5.51        4.75      3.06 o 
  -6   6   9        0.19        1.67      1.49 o 
  -5   6   9        7.21        9.92      2.05 o 
  -4   6   9       10.89        8.77      1.22 o 
  -3   6   9       21.01       18.87      1.75 o 
  -2   6   9       29.47       31.29      1.69 o 
  -1   6   9       25.74       26.10      1.79 o 
   0   6   9       48.84       52.40      2.17 o 
   1   6   9        2.53       -0.31      1.96 o 
   2   6   9       13.92       16.90      2.44 o 
   3   6   9       21.63       16.71      4.76 o 
   4   6   9        1.86       -0.85      5.73 o 
   5   6   9       15.11       15.25      6.87 o 
  -7   7   9        0.39        0.79      1.66 o 
  -6   7   9        5.60        4.26      2.09 o 
  -5   7   9        5.66        5.09      1.27 o 
  -4   7   9        0.58        1.82      1.31 o 
  -3   7   9        7.61        5.78      1.39 o 
  -2   7   9       10.27       11.88      1.63 o 
  -1   7   9       29.38       29.04      1.90 o 
   0   7   9       34.20       36.56      4.44 o 
   1   7   9       18.57       17.69      2.26 o 
   2   7   9       17.30       20.59      4.03 o 
   3   7   9       10.28        6.09      7.04 o 
   4   7   9       19.54       17.25      7.30 o 
   5   7   9        6.36        8.54      6.84 o 
  -7   8   9        1.05        2.52      2.01 o 
  -6   8   9        0.15        1.32      1.36 o 
  -5   8   9        9.10        7.07      4.35 o 
  -4   8   9        0.41        0.67      3.20 o 
  -3   8   9        0.65        2.47      3.13 o 
  -2   8   9        1.70       -0.87      2.12 o 
  -1   8   9       22.50       16.31      2.41 o 
   0   8   9       14.72       19.20      2.21 o 
   1   8   9       23.78       22.51      3.60 o 
   2   8   9        3.90        1.52      3.03 o 
   3   8   9        8.97       -1.70      6.32 o 
   4   8   9        1.35       -2.29      6.68 o 
   5   8   9        5.36       -1.44      7.10 o 
  -5   9   9        9.51        1.28      6.05 o 
  -4   9   9        0.35       -4.29      5.50 o 
  -3   9   9        1.30        5.92      5.89 o 
  -2   9   9        0.66        1.14      2.04 o 
  -1   9   9       28.13       25.89      2.19 o 
   0   9   9        1.64        1.65      3.26 o 
   1   9   9        0.47        0.29      2.89 o 
   2   9   9        3.26        3.31      3.32 o 
   3   9   9       19.49       18.10      7.69 o 
   4   9   9        3.01       -2.26      6.74 o 
  -5  10   9        3.12       -4.06      6.55 o 
  -4  10   9        0.45       -5.92      5.92 o 
  -3  10   9        0.32       -3.37      5.96 o 
  -2  10   9        2.83        0.90      1.43 o 
  -1  10   9        6.74        5.35      1.95 o 
   0  10   9        3.42        3.82      4.68 o 
   1  10   9        0.50       -2.92      4.35 o 
   2  10   9        5.03        3.78      4.63 o 
   3  10   9        3.33       -6.91      6.97 o 
   4  10   9        2.64        2.06      8.74 o 
  -3  11   9        0.15       -6.48      6.48 o 
  -2  11   9        1.31       -0.54      2.00 o 
  -1  11   9       13.02       13.13      4.14 o 
   0  11   9        0.50       -2.41      2.41 o 
   1  11   9        0.70        0.40      4.58 o 
   2  11   9        0.50       -2.38      5.76 o 
   3  11   9        6.00       -6.48      8.05 o 
  -3 -11  10        2.36       -0.38      2.94 o 
  -2 -11  10        9.02        8.63      3.31 o 
  -1 -11  10        2.51        4.22      1.89 o 
   0 -11  10        0.40       -1.63      1.63 o 
   1 -11  10        0.04       -1.93      1.93 o 
   2 -11  10        0.64       -2.15      2.15 o 
  -4 -10  10        1.30       -4.71      6.51 o 
  -3 -10  10        1.32        2.46      2.53 o 
  -2 -10  10        0.14       -1.51      1.89 o 
  -1 -10  10       10.59       12.86      1.92 o 
   0 -10  10        0.39        1.40      1.83 o 
   1 -10  10        0.17        0.09      1.77 o 
   2 -10  10        2.49        2.19      1.93 o 
   3 -10  10        6.03        6.67      1.63 o 
   4 -10  10        0.59       -2.06      2.06 o 
  -5  -9  10        5.39        9.88      3.62 o 
  -4  -9  10        1.00        3.81      2.06 o 
  -3  -9  10        1.06        1.28      1.40 o 
  -2  -9  10       11.43       16.30      1.72 o 
  -1  -9  10       11.44       13.06      2.16 o 
   0  -9  10        1.39        3.41      1.34 o 
   1  -9  10        4.00        5.16      1.61 o 
   2  -9  10        0.15       -0.70      1.43 o 
   3  -9  10        4.32        1.26      1.35 o 
   4  -9  10        4.83        3.77      1.76 o 
   5  -9  10        1.86        0.12      2.58 o 
  -6  -8  10        3.16       -1.70      3.80 o 
  -5  -8  10        4.17        4.45      2.45 o 
  -4  -8  10        0.49        0.11      2.03 o 
  -3  -8  10        0.48        2.04      1.44 o 
  -2  -8  10        3.33        1.59      1.18 o 
  -1  -8  10        3.33        2.75      0.92 o 
   0  -8  10        0.70        0.11      1.21 o 
   1  -8  10        0.87        0.51      1.18 o 
   2  -8  10        9.14        9.60      1.34 o 
   3  -8  10        3.34        3.65      1.37 o 
   4  -8  10        2.35        0.19      1.50 o 
   5  -8  10        3.90        1.26      1.60 o 
   6  -8  10        4.42        4.34      2.22 o 
  -7  -7  10        1.93        5.35      2.28 o 
  -6  -7  10        5.91        7.90      2.59 o 
  -5  -7  10        8.25        9.18      1.80 o 
  -4  -7  10        2.24        0.01      1.97 o 
  -3  -7  10        2.28        3.52      1.19 o 
  -2  -7  10        7.95        9.31      1.19 o 
  -1  -7  10       59.49       60.48      1.59 o 
   0  -7  10        1.10        0.75      1.12 o 
   1  -7  10       14.64       12.84      1.11 o 
   2  -7  10       17.05       20.90      1.52 o 
   3  -7  10       32.29       30.39      1.80 o 
   4  -7  10        2.49        4.69      1.52 o 
   5  -7  10       34.82       37.82      2.30 o 
   6  -7  10        0.63        2.37      2.17 o 
  -7  -6  10        0.70        2.50      2.97 o 
  -6  -6  10        1.94        2.54      1.20 o 
  -5  -6  10        0.33        0.40      1.24 o 
  -4  -6  10        1.05        2.52      1.64 o 
  -3  -6  10       22.29       25.37      1.47 o 
  -2  -6  10       35.42       32.48      1.33 o 
  -1  -6  10       28.04       31.89      1.32 o 
   0  -6  10       44.73       44.83      1.36 o 
   1  -6  10       45.92       43.22      1.26 o 
   2  -6  10        8.49        7.66      1.30 o 
   3  -6  10       27.29       27.31      1.74 o 
   4  -6  10       70.05       68.07      2.55 o 
   5  -6  10        1.83        1.37      1.14 o 
   6  -6  10       14.29       16.85      2.18 o 
   7  -6  10        0.63        2.63      2.67 o 
  -8  -5  10        0.40        0.60      2.81 o 
  -7  -5  10        0.03       -1.66      1.66 o 
  -6  -5  10        0.94        1.31      1.52 o 
  -5  -5  10       10.76       12.35      1.18 o 
  -4  -5  10       65.73       68.39      3.14 o 
  -3  -5  10       16.82       13.48      1.23 o 
  -2  -5  10        8.07        6.44      0.98 o 
  -1  -5  10      129.22      126.60      1.56 o 
   0  -5  10       13.06       13.16      0.88 o 
   1  -5  10       36.51       36.02      1.18 o 
   2  -5  10        2.25        2.91      0.91 o 
   3  -5  10      153.56      146.23      3.53 o 
   4  -5  10        2.34        2.29      1.01 o 
   5  -5  10       61.73       59.43      2.22 o 
   6  -5  10        0.37        0.75      1.69 o 
   7  -5  10        6.84        5.68      2.31 o 
  -8  -4  10        1.21        6.85      2.42 o 
  -7  -4  10        4.34        5.53      1.89 o 
  -6  -4  10       15.56       18.04      1.94 o 
  -5  -4  10        0.57       -1.39      1.39 o 
  -4  -4  10       13.67       11.95      1.24 o 
  -3  -4  10       11.26       13.13      1.17 o 
  -2  -4  10       56.09       52.31      1.45 o 
  -1  -4  10      219.56      220.94      1.89 o 
   0  -4  10       77.53       76.27      1.33 o 
   1  -4  10      126.58      134.43      1.85 o 
   2  -4  10        0.64       -0.01      1.12 o 
   3  -4  10       41.60       46.34      1.52 o 
   4  -4  10      231.99      219.76      2.61 o 
   5  -4  10       20.21       19.31      2.67 o 
   6  -4  10        1.46        3.63      1.61 o 
   7  -4  10        2.28        1.55      1.92 o 
   8  -4  10        1.47        0.64      3.40 o 
  -8  -3  10        0.18       -1.44      2.12 o 
  -7  -3  10        2.86        0.43      3.26 o 
  -6  -3  10        0.97        1.76      1.45 o 
  -5  -3  10        8.10        8.27      1.43 o 
  -4  -3  10       44.38       42.33      1.61 o 
  -3  -3  10       51.73       46.14      1.91 o 
  -2  -3  10       44.70       46.96      1.03 o 
  -1  -3  10      216.92      192.64      1.68 o 
   0  -3  10       57.46       63.67      1.37 o 
   1  -3  10       99.58      102.63      1.83 o 
   2  -3  10      257.58      252.85      2.07 o 
   3  -3  10      144.85      152.55      2.29 o 
   4  -3  10        7.33        6.83      1.03 o 
   5  -3  10       29.18       30.55      1.56 o 
   6  -3  10        1.18        2.75      1.22 o 
   7  -3  10        0.91       -0.78      1.78 o 
   8  -3  10       20.40       27.43      4.65 o 
  -8  -2  10        1.24        0.88      2.02 o 
  -7  -2  10        2.89        3.42      1.88 o 
  -6  -2  10       35.77       39.00      2.33 o 
  -5  -2  10       23.07       19.13      2.02 o 
  -4  -2  10       34.67       36.84      1.58 o 
  -3  -2  10       64.16       63.81      1.42 o 
  -2  -2  10      214.25      218.00      2.04 o 
  -1  -2  10      172.87      182.45      1.78 o 
   0  -2  10       53.74       50.58      1.29 o 
   1  -2  10      290.04      294.41      2.35 o 
   2  -2  10       30.26       31.00      1.01 o 
   3  -2  10       30.75       31.77      0.96 o 
   4  -2  10      169.28      173.90      2.57 o 
   5  -2  10       16.45       20.54      1.41 o 
   6  -2  10       12.85       16.34      1.79 o 
   7  -2  10        1.08        0.92      2.09 o 
   8  -2  10        3.41        4.88      4.31 o 
  -9  -1  10        1.55        5.50      4.97 o 
  -8  -1  10        0.09       -0.14      2.28 o 
  -7  -1  10       16.45       16.31      2.26 o 
  -6  -1  10       15.48       13.99      2.10 o 
  -5  -1  10       20.35       17.57      1.75 o 
  -4  -1  10       43.44       43.29      1.81 o 
  -3  -1  10       16.09       15.54      1.13 o 
  -2  -1  10      174.61      168.52      1.69 o 
  -1  -1  10      104.89      112.76      1.38 o 
   0  -1  10       75.43       78.44      1.11 o 
   1  -1  10       19.53       18.89      0.78 o 
   2  -1  10      529.97      520.68      3.13 o 
   3  -1  10       65.95       62.11      1.62 o 
   4  -1  10       62.17       61.15      1.87 o 
   5  -1  10       55.84       51.64      2.13 o 
   6  -1  10        2.42        0.40      1.34 o 
   7  -1  10        6.62        4.10      2.24 o 
   8  -1  10        2.31        1.28      2.78 o 
  -9   0  10        0.01        6.81      5.24 o 
  -8   0  10        6.47        7.73      2.71 o 
  -7   0  10        1.18        2.55      2.25 o 
  -6   0  10       54.59       58.47      2.95 o 
  -5   0  10       60.34       65.79      2.52 o 
  -4   0  10       63.96       67.16      2.01 o 
  -3   0  10       88.25       86.87      1.71 o 
  -2   0  10      325.01      322.30      2.72 o 
  -1   0  10      282.91      304.59      2.08 o 
   0   0  10      142.62      142.78      1.20 o 
   1   0  10      332.05      349.42      2.10 o 
   2   0  10      235.72      210.57      2.36 o 
   3   0  10       45.16       49.72      1.52 o 
   4   0  10        7.85       10.61      1.40 o 
   5   0  10       20.51       10.69      1.85 o 
   6   0  10       11.29       14.12      2.65 o 
   7   0  10        0.00       -0.27      2.07 o 
   8   0  10        0.05        1.74      3.57 o 
  -9   1  10        1.55        2.03      5.30 o 
  -8   1  10        0.09       -2.75      2.75 o 
  -7   1  10       16.46       16.79      3.85 o 
  -6   1  10       15.49       11.98      1.98 o 
  -5   1  10       20.37       19.02      1.72 o 
  -4   1  10       43.46       45.20      1.46 o 
  -3   1  10       16.12       14.36      0.90 o 
  -2   1  10      174.49      162.86      1.73 o 
  -1   1  10      104.82      110.55      1.31 o 
   0   1  10       75.36       77.16      1.10 o 
   1   1  10       19.54       18.03      0.75 o 
   2   1  10      529.70      523.33      3.46 o 
   3   1  10       65.97       61.08      1.80 o 
   4   1  10       62.33       60.88      1.90 o 
   5   1  10       55.83       50.20      2.62 o 
   6   1  10        2.43        3.11      2.17 o 
   7   1  10        6.62        4.64      2.62 o 
   8   1  10        2.33       -4.42      4.42 o 
  -9   2  10        0.12       -4.55      4.55 o 
  -8   2  10        1.24        3.42      2.72 o 
  -7   2  10        2.88        3.60      1.94 o 
  -6   2  10       35.80       35.11      1.80 o 
  -5   2  10       23.05       19.52      1.41 o 
  -4   2  10       34.63       39.01      1.53 o 
  -3   2  10       64.20       59.72      1.37 o 
  -2   2  10      214.46      217.12      2.54 o 
  -1   2  10      173.14      182.34      2.04 o 
   0   2  10       53.63       49.55      1.03 o 
   1   2  10      290.23      301.53      2.24 o 
   2   2  10       30.27       29.76      1.08 o 
   3   2  10       30.55       31.61      1.33 o 
   4   2  10      169.09      175.72      3.84 o 
   5   2  10       16.47       21.95      2.52 o 
   6   2  10       12.85       12.20      5.45 o 
   7   2  10        1.07       -0.23      3.89 o 
  -8   3  10        0.18        3.07      2.20 o 
  -7   3  10        2.86        4.90      1.53 o 
  -6   3  10        0.97       -0.59      1.47 o 
  -5   3  10        8.11        7.19      1.36 o 
  -4   3  10       44.41       43.43      1.57 o 
  -3   3  10       51.70       48.56      1.78 o 
  -2   3  10       44.77       43.99      1.37 o 
  -1   3  10      216.92      194.99      2.03 o 
   0   3  10       57.55       64.17      1.34 o 
   1   3  10       99.50      102.92      1.63 o 
   2   3  10      257.59      255.62      2.94 o 
   3   3  10      144.83      153.35      4.86 o 
   4   3  10        7.38        9.65      6.53 o 
   5   3  10       29.19       21.19      3.72 o 
   6   3  10        1.19        6.48      3.41 o 
   7   3  10        0.92       -3.80      3.80 o 
  -8   4  10        1.21        1.88      2.50 o 
  -7   4  10        4.35        6.13      2.23 o 
  -6   4  10       15.56       16.12      1.79 o 
  -5   4  10        0.57       -0.43      1.28 o 
  -4   4  10       13.65       12.26      1.36 o 
  -3   4  10       11.30       13.83      1.28 o 
  -2   4  10       56.23       53.07      1.71 o 
  -1   4  10      219.95      220.62      2.72 o 
   0   4  10       77.38       77.77      1.85 o 
   1   4  10      126.42      132.54      2.14 o 
   2   4  10        0.65       -1.36      1.75 o 
   3   4  10       41.54       44.24      4.64 o 
   4   4  10      231.83      218.75     13.11 o 
   5   4  10       20.21       20.66      3.82 o 
   6   4  10        1.47        1.96      3.93 o 
   7   4  10        2.29        3.01      4.65 o 
  -8   5  10        0.40        3.63      4.47 o 
  -7   5  10        0.03        5.80      2.04 o 
  -6   5  10        0.94        3.08      1.43 o 
  -5   5  10       10.76       12.14      1.52 o 
  -4   5  10       65.77       67.36      3.59 o 
  -3   5  10       16.80       13.81      1.27 o 
  -2   5  10        8.08        5.44      1.15 o 
  -1   5  10      129.20      126.99      2.83 o 
   0   5  10       13.10       10.21      1.39 o 
   1   5  10       36.50       34.32      2.00 o 
   2   5  10        2.23        4.32      2.20 o 
   3   5  10      153.52      145.08     10.54 o 
   4   5  10        2.34       -3.93      6.32 o 
   5   5  10       61.74       65.94      5.36 o 
   6   5  10        0.37       -1.21      3.63 o 
   7   5  10        6.86       11.81      5.47 o 
  -7   6  10        0.70       -0.55      1.72 o 
  -6   6  10        1.94        2.06      1.59 o 
  -5   6  10        0.33        1.21      1.33 o 
  -4   6  10        1.05       -1.08      1.08 o 
  -3   6  10       22.31       22.92      1.38 o 
  -2   6  10       35.51       32.99      1.90 o 
  -1   6  10       28.03       32.09      1.98 o 
   0   6  10       44.68       43.98      2.15 o 
   1   6  10       45.89       39.38      2.43 o 
   2   6  10        8.50       12.55      3.33 o 
   3   6  10       27.30       32.24      7.04 o 
   4   6  10       69.97       61.43      8.87 o 
   5   6  10        1.82       -0.16      6.87 o 
  -7   7  10        1.93        0.96      3.19 o 
  -6   7  10        5.92        5.59      1.93 o 
  -5   7  10        8.24        5.43      2.17 o 
  -4   7  10        2.24        0.44      1.05 o 
  -3   7  10        2.29        2.21      1.15 o 
  -2   7  10        7.94       10.43      2.62 o 
  -1   7  10       59.49       61.11      5.21 o 
   0   7  10        1.10        0.95      1.62 o 
   1   7  10       14.65        5.88      6.04 o 
   2   7  10       17.02       30.53      3.98 o 
   3   7  10       32.29       36.00      7.69 o 
   4   7  10        2.51        5.99      7.10 o 
   5   7  10       34.82       24.81      8.38 o 
  -6   8  10        3.16        3.06      1.42 o 
  -5   8  10        4.16        3.02     10.64 o 
  -4   8  10        0.49       -5.91      5.91 o 
  -3   8  10        0.49        1.50      1.33 o 
  -2   8  10        3.35        1.38      1.82 o 
  -1   8  10        3.33        2.88      1.58 o 
   0   8  10        0.70        1.10      2.16 o 
   1   8  10        0.88       -0.81      3.88 o 
   2   8  10        9.15        9.15      3.85 o 
   3   8  10        3.33       -0.98      6.97 o 
   4   8  10        2.35        9.82      7.43 o 
   5   8  10        3.90        6.77      8.31 o 
  -5   9  10        5.38        2.68      6.38 o 
  -4   9  10        1.00       -5.92      5.92 o 
  -3   9  10        1.06        2.52      1.20 o 
  -2   9  10       11.45       13.41      2.59 o 
  -1   9  10       11.45       11.70      2.87 o 
   0   9  10        1.39        0.30      1.91 o 
   1   9  10        4.01        3.59      3.06 o 
   2   9  10        0.15       -2.74      3.36 o 
   3   9  10        4.33       -3.08      6.97 o 
   4   9  10        4.82        5.14      7.36 o 
  -4  10  10        1.30       -5.86      5.86 o 
  -3  10  10        1.32        0.69      6.97 o 
  -2  10  10        0.14        1.29      3.51 o 
  -1  10  10       10.60       11.79      3.31 o 
   0  10  10        0.39       -2.98      2.98 o 
   1  10  10        0.17       -5.32      6.09 o 
   2  10  10        2.49       -2.56      3.51 o 
   3  10  10        6.02        1.44      8.12 o 
   4  10  10        0.59       -3.47      7.69 o 
  -3  11  10        2.35       -6.45      6.45 o 
  -2  11  10        9.02        8.95      2.29 o 
  -1  11  10        2.51        5.08      1.98 o 
   0  11  10        0.40       -2.25      3.34 o 
   1  11  10        0.04       -3.21      3.21 o 
   2  11  10        0.64        5.63      8.41 o 
  -2 -11  11        0.27        0.52      2.84 o 
  -1 -11  11        0.44        1.05      2.38 o 
   0 -11  11        0.05       -0.45      1.92 o 
   1 -11  11        0.09        1.22      2.66 o 
  -4 -10  11        0.49        5.31      3.32 o 
  -3 -10  11        1.07        6.10      3.17 o 
  -2 -10  11        5.78        5.93      2.25 o 
  -1 -10  11        0.75       -0.54      1.49 o 
   0 -10  11        2.00        1.13      1.75 o 
   1 -10  11        0.92        1.40      1.84 o 
   2 -10  11        1.44       -1.32      2.09 o 
   3 -10  11        0.11       -1.31      1.42 o 
  -5  -9  11        1.23        2.98      3.19 o 
  -4  -9  11        0.51       -0.22      2.10 o 
  -3  -9  11        3.50        1.16      1.53 o 
  -2  -9  11        4.27        6.87      1.61 o 
  -1  -9  11       13.80       17.88      1.63 o 
   0  -9  11        1.44        0.52      1.35 o 
   1  -9  11        0.98        1.84      1.60 o 
   2  -9  11        1.01        4.01      1.60 o 
   3  -9  11        1.51        1.96      1.48 o 
   4  -9  11        0.17       -0.80      1.67 o 
   5  -9  11        0.44        2.63      5.37 o 
  -6  -8  11        9.17        3.73      4.42 o 
  -5  -8  11        5.42        1.23      4.50 o 
  -4  -8  11        1.58        1.31      1.89 o 
  -3  -8  11        1.06        1.16      1.29 o 
  -2  -8  11        7.30        6.53      1.15 o 
  -1  -8  11       11.60        9.19      1.22 o 
   0  -8  11        2.54        3.96      1.39 o 
   1  -8  11       10.85       10.38      1.33 o 
   2  -8  11        4.22        2.32      1.26 o 
   3  -8  11       16.43       19.48      1.87 o 
   4  -8  11        5.15        2.79      1.55 o 
   5  -8  11        2.84        1.99      1.96 o 
   6  -8  11        0.19       -2.76      2.76 o 
  -7  -7  11        0.77        1.37      3.67 o 
  -6  -7  11        0.28       -1.32      1.32 o 
  -5  -7  11        1.10       -0.43      1.62 o 
  -4  -7  11        0.13        1.54      1.54 o 
  -3  -7  11        1.93        1.09      1.38 o 
  -2  -7  11       12.83       11.39      1.40 o 
  -1  -7  11       14.37       15.63      1.40 o 
   0  -7  11       18.16       16.24      1.02 o 
   1  -7  11       24.39       22.94      1.32 o 
   2  -7  11        2.54        0.13      1.18 o 
   3  -7  11       46.68       47.32      2.09 o 
   4  -7  11        0.70        2.17      1.51 o 
   5  -7  11       19.99       22.01      2.06 o 
   6  -7  11        1.99        4.72      2.24 o 
  -7  -6  11        1.77        3.69      1.80 o 
  -6  -6  11        5.47        5.81      1.65 o 
  -5  -6  11        4.89        4.67      1.23 o 
  -4  -6  11        1.63       -0.16      1.37 o 
  -3  -6  11        0.29       -1.15      1.25 o 
  -2  -6  11      112.23      112.12      2.00 o 
  -1  -6  11       50.80       51.43      1.62 o 
   0  -6  11       18.98       22.03      1.25 o 
   1  -6  11       78.06       74.45      1.61 o 
   2  -6  11       17.40       17.89      1.12 o 
   3  -6  11       56.88       56.10      2.36 o 
   4  -6  11       25.18       23.21      1.96 o 
   5  -6  11        7.01        8.56      1.18 o 
   6  -6  11        1.82        2.53      1.75 o 
   7  -6  11        0.70        2.93      3.17 o 
  -8  -5  11        1.10        3.41      3.01 o 
  -7  -5  11        0.12       -0.04      1.75 o 
  -6  -5  11        6.29       11.12      1.82 o 
  -5  -5  11        1.95        2.15      1.35 o 
  -4  -5  11       12.51       11.42      1.16 o 
  -3  -5  11       20.84       19.97      1.20 o 
  -2  -5  11       30.90       27.69      1.29 o 
  -1  -5  11       80.12       84.04      1.59 o 
   0  -5  11      164.25      153.62      1.83 o 
   1  -5  11      107.19      107.24      1.91 o 
   2  -5  11        9.90       11.68      1.12 o 
   3  -5  11       33.02       30.59      1.37 o 
   4  -5  11       24.33       19.51      1.30 o 
   5  -5  11       21.27       22.31      1.53 o 
   6  -5  11        1.37        1.73      1.68 o 
   7  -5  11        0.50       -0.94      3.12 o 
  -8  -4  11        0.55        1.77      6.20 o 
  -7  -4  11        0.06        2.59      2.01 o 
  -6  -4  11        1.23       -0.30      1.61 o 
  -5  -4  11       15.20       15.97      2.09 o 
  -4  -4  11       56.08       56.94      1.87 o 
  -3  -4  11       25.34       26.26      1.53 o 
  -2  -4  11      206.97      199.28      2.73 o 
  -1  -4  11       34.36       36.38      1.05 o 
   0  -4  11      104.03       92.78      1.60 o 
   1  -4  11       54.71       49.19      1.24 o 
   2  -4  11        4.13        1.19      1.03 o 
   3  -4  11      187.65      184.18      2.37 o 
   4  -4  11      122.37      114.61      2.00 o 
   5  -4  11        5.81        4.71      1.32 o 
   6  -4  11        5.74        4.48      1.74 o 
   7  -4  11        1.26        3.94      2.09 o 
   8  -4  11       17.90       22.87      4.41 o 
  -8  -3  11        0.94        1.75      3.10 o 
  -7  -3  11        0.10       -0.32      2.08 o 
  -6  -3  11       20.47       20.75      1.83 o 
  -5  -3  11       14.09       14.48      2.05 o 
  -4  -3  11       39.61       39.68      1.77 o 
  -3  -3  11       22.68       25.82      1.25 o 
  -2  -3  11        4.72        5.03      0.87 o 
  -1  -3  11      236.81      248.99      2.50 o 
   0  -3  11      264.43      266.11      2.63 o 
   1  -3  11       37.25       35.61      1.33 o 
   2  -3  11       49.77       46.53      1.18 o 
   3  -3  11       32.03       30.43      1.34 o 
   4  -3  11      101.72      100.26      2.19 o 
   5  -3  11        2.59        4.30      1.25 o 
   6  -3  11        2.70        2.05      1.14 o 
   7  -3  11        1.98        2.19      1.96 o 
   8  -3  11        3.81        0.85      5.27 o 
  -8  -2  11        2.36        1.53      2.05 o 
  -7  -2  11        1.39        0.93      1.81 o 
  -6  -2  11        1.22        3.55      1.77 o 
  -5  -2  11        4.96        3.05      1.47 o 
  -4  -2  11       27.98       24.99      2.01 o 
  -3  -2  11       36.21       36.81      1.27 o 
  -2  -2  11       20.19       16.93      1.18 o 
  -1  -2  11       22.65       22.49      0.95 o 
   0  -2  11        3.19        2.53      0.70 o 
   1  -2  11        9.45        6.55      0.73 o 
   2  -2  11      198.36      192.38      2.30 o 
   3  -2  11      303.00      309.42      2.72 o 
   4  -2  11      247.36      245.57      2.91 o 
   5  -2  11        3.04        3.68      1.45 o 
   6  -2  11        0.77        0.81      1.31 o 
   7  -2  11        2.03        4.06      1.67 o 
   8  -2  11       14.40        4.31      3.81 o 
  -8  -1  11        5.31        4.25      2.92 o 
  -7  -1  11        1.13       -0.46      1.90 o 
  -6  -1  11       12.56       12.50      2.09 o 
  -5  -1  11       53.34       52.90      2.65 o 
  -4  -1  11        7.37        5.54      1.33 o 
  -3  -1  11        0.09       -0.57      1.10 o 
  -2  -1  11       10.47       11.95      0.90 o 
  -1  -1  11       61.89       62.45      1.19 o 
   0  -1  11       91.28       93.41      1.26 o 
   1  -1  11        8.27       11.07      0.81 o 
   2  -1  11        5.86        5.17      0.73 o 
   3  -1  11      217.76      220.66      2.70 o 
   4  -1  11       57.55       55.55      1.88 o 
   5  -1  11        4.88        0.60      1.92 o 
   6  -1  11        3.77        2.23      1.49 o 
   7  -1  11        0.65       -1.76      1.76 o 
   8  -1  11        0.83        6.08      2.97 o 
  -8   0  11        3.37        3.94      2.67 o 
  -7   0  11        0.90        1.85      2.28 o 
  -6   0  11        1.78        0.87      1.85 o 
  -5   0  11        9.59        9.47      1.70 o 
  -4   0  11        1.61        2.97      1.19 o 
  -3   0  11       19.72       18.03      1.38 o 
  -2   0  11        3.30        4.06      0.82 o 
  -1   0  11        0.21       -0.09      0.58 o 
   0   0  11        0.11       -0.44      0.44 o 
   1   0  11       62.13       61.92      1.06 o 
   2   0  11       16.26       14.51      1.04 o 
   3   0  11      183.59      196.82      2.98 o 
   4   0  11      221.78      228.34      3.55 o 
   5   0  11       36.49       38.82      3.36 o 
   6   0  11        1.46       -1.04      2.07 o 
   7   0  11       29.12       31.87      3.05 o 
   8   0  11        2.55       -2.76      3.43 o 
  -8   1  11        5.31        4.51      2.64 o 
  -7   1  11        1.13       -0.03      2.58 o 
  -6   1  11       12.58       11.73      2.05 o 
  -5   1  11       53.33       58.76      2.56 o 
  -4   1  11        7.38        8.04      1.13 o 
  -3   1  11        0.09        1.42      0.86 o 
  -2   1  11       10.49       11.02      0.88 o 
  -1   1  11       61.96       61.21      1.12 o 
   0   1  11       91.36       96.15      1.26 o 
   1   1  11        8.30       10.84      0.80 o 
   2   1  11        5.83        5.90      0.98 o 
   3   1  11      217.73      217.19      3.07 o 
   4   1  11       57.51       55.76      1.87 o 
   5   1  11        4.88        2.31      1.68 o 
   6   1  11        3.76        9.30      2.50 o 
   7   1  11        0.65        0.72      3.86 o 
  -8   2  11        2.36       -1.83      3.94 o 
  -7   2  11        1.39        3.11      1.93 o 
  -6   2  11        1.23        2.36      1.30 o 
  -5   2  11        4.95        5.26      1.40 o 
  -4   2  11       28.01       26.48      1.55 o 
  -3   2  11       36.15       37.02      1.40 o 
  -2   2  11       20.24       16.96      0.98 o 
  -1   2  11       22.62       24.62      0.92 o 
   0   2  11        3.19        1.90      0.68 o 
   1   2  11        9.42        5.99      0.80 o 
   2   2  11      198.02      192.92      3.33 o 
   3   2  11      302.72      311.37      4.03 o 
   4   2  11      247.37      235.12      6.31 o 
   5   2  11        3.06        7.08      2.21 o 
   6   2  11        0.75       -0.88      3.01 o 
   7   2  11        2.04        0.39      3.86 o 
  -8   3  11        0.94        0.25      2.41 o 
  -7   3  11        0.10       -0.35      1.44 o 
  -6   3  11       20.48       17.43      1.71 o 
  -5   3  11       14.11       14.81      1.55 o 
  -4   3  11       39.64       38.53      1.58 o 
  -3   3  11       22.59       24.78      1.39 o 
  -2   3  11        4.72        4.67      1.02 o 
  -1   3  11      236.91      250.97      3.00 o 
   0   3  11      264.32      262.76      2.48 o 
   1   3  11       37.18       37.60      1.40 o 
   2   3  11       49.77       46.28      1.89 o 
   3   3  11       32.02       32.80      8.49 o 
   4   3  11      101.82       99.93      5.57 o 
   5   3  11        2.59        2.68      6.81 o 
   6   3  11        2.71       11.38      8.03 o 
   7   3  11        1.98       -1.90      4.25 o 
  -8   4  11        0.55       -0.60      3.19 o 
  -7   4  11        0.06       -0.52      1.68 o 
  -6   4  11        1.23        0.40      1.82 o 
  -5   4  11       15.20       15.08      1.70 o 
  -4   4  11       56.12       51.82      2.14 o 
  -3   4  11       25.29       26.65      1.54 o 
  -2   4  11      206.86      203.04      2.71 o 
  -1   4  11       34.30       34.58      1.55 o 
   0   4  11      104.02       95.55      2.25 o 
   1   4  11       54.64       49.02      2.41 o 
   2   4  11        4.15        3.66      1.80 o 
   3   4  11      187.62      184.83      5.67 o 
   4   4  11      122.37      104.21      6.00 o 
   5   4  11        5.83       12.61      3.80 o 
   6   4  11        5.70        9.92      4.48 o 
   7   4  11        1.28        8.08      4.97 o 
  -8   5  11        1.10        3.01      3.21 o 
  -7   5  11        0.12        1.60      1.99 o 
  -6   5  11        6.29        7.43      1.58 o 
  -5   5  11        1.95        0.51      1.31 o 
  -4   5  11       12.51       11.41      1.41 o 
  -3   5  11       20.81       19.88      1.45 o 
  -2   5  11       30.92       28.99      1.64 o 
  -1   5  11       80.23       89.48      2.23 o 
   0   5  11      164.33      157.32      3.42 o 
   1   5  11      107.09      107.23      3.65 o 
   2   5  11        9.89       12.40      2.67 o 
   3   5  11       33.04       38.19      7.66 o 
   4   5  11       24.30       18.52      7.00 o 
   5   5  11       21.24       34.20      8.41 o 
   7   5  11        0.50        6.19      4.91 o 
  -7   6  11        1.77       -0.65      2.78 o 
  -6   6  11        5.47        2.84      1.68 o 
  -5   6  11        4.88        2.66      2.10 o 
  -4   6  11        1.63        1.74      1.57 o 
  -3   6  11        0.28       -0.23      1.71 o 
  -2   6  11      112.21      103.67      5.43 o 
  -1   6  11       50.80       51.04      3.20 o 
   0   6  11       19.00       20.70      2.02 o 
   1   6  11       78.08       73.15      4.18 o 
   2   6  11       17.42       22.15      3.77 o 
   3   6  11       56.83       64.93      8.64 o 
   4   6  11       25.20       30.50      7.76 o 
   5   6  11        7.01        7.99      7.46 o 
  -7   7  11        0.77        2.01      1.92 o 
  -6   7  11        0.27        2.96      1.54 o 
  -5   7  11        1.09        4.50      2.77 o 
  -4   7  11        0.13       -1.37      1.37 o 
  -3   7  11        1.94        2.40      1.34 o 
  -2   7  11       12.83       15.24      1.73 o 
  -1   7  11       14.39       11.57      1.71 o 
   0   7  11       18.16       13.91      2.15 o 
   1   7  11       24.37       23.37      3.66 o 
   2   7  11        2.56        2.22      3.21 o 
   3   7  11       46.72       44.34      8.84 o 
   4   7  11        0.69       -6.77      6.77 o 
   5   7  11       19.98       19.77      8.64 o 
  -6   8  11        9.17        8.15      3.29 o 
  -5   8  11        5.42        5.14      1.35 o 
  -4   8  11        1.58        2.51      2.94 o 
  -3   8  11        1.06        1.59      1.24 o 
  -2   8  11        7.29        3.60      1.57 o 
  -1   8  11       11.59       10.86      2.95 o 
   0   8  11        2.54        2.27      3.00 o 
   1   8  11       10.86        3.47      3.24 o 
   2   8  11        4.21        0.71      3.27 o 
   3   8  11       16.45        8.18      7.27 o 
   4   8  11        5.16        0.69      7.53 o 
   5   8  11        2.84        2.81      7.76 o 
  -4   9  11        0.51       -5.63      5.63 o 
  -3   9  11        3.50        2.92      1.38 o 
  -2   9  11        4.27        5.38      1.93 o 
  -1   9  11       13.81       12.62      2.11 o 
   0   9  11        1.44       -1.55      3.22 o 
   1   9  11        0.98       -3.05      3.05 o 
   2   9  11        1.01        3.14      3.66 o 
   3   9  11        1.51       -2.49      7.04 o 
   4   9  11        0.17       -7.36      7.36 o 
  -4  10  11        0.49       -7.00      7.00 o 
  -3  10  11        1.07       -0.41      2.07 o 
  -2  10  11        5.78        4.40      1.63 o 
  -1  10  11        0.75        0.18      3.10 o 
   0  10  11        2.00       -2.20      4.58 o 
   1  10  11        0.91       -0.33      3.40 o 
   2  10  11        1.43       -7.69      7.69 o 
   3  10  11        0.11       -7.72      7.72 o 
  -2  11  11        0.28        0.65      1.76 o 
  -1  11  11        0.44        2.47      3.09 o 
   0  11  11        0.05       -0.58      3.86 o 
   1  11  11        0.09       -2.21      6.25 o 
  -1 -11  12        1.20       -2.43      2.43 o 
   0 -11  12        0.70        1.14      3.57 o 
  -3 -10  12        1.21        2.89      3.09 o 
  -2 -10  12        5.30        5.03      2.20 o 
  -1 -10  12        0.32       -1.68      1.68 o 
   0 -10  12        2.00        1.21      2.26 o 
   1 -10  12        0.29       -0.68      2.16 o 
   2 -10  12        0.22       -2.25      3.42 o 
  -5  -9  12        1.04        4.58      4.22 o 
  -4  -9  12        0.02       -2.40      2.40 o 
  -3  -9  12        1.26       -1.57      1.98 o 
  -2  -9  12        0.79        2.95      1.37 o 
  -1  -9  12        0.16        1.16      1.41 o 
   0  -9  12        0.05        1.14      1.69 o 
   1  -9  12        0.84       -1.54      1.59 o 
   2  -9  12        1.60       -1.52      1.92 o 
   3  -9  12        1.91        1.14      1.55 o 
   4  -9  12        0.64        0.25      2.05 o 
  -6  -8  12        1.99        3.04      4.65 o 
  -5  -8  12        0.03       -3.83      4.14 o 
  -4  -8  12        2.24        2.48      2.93 o 
  -3  -8  12        9.99       12.61      2.05 o 
  -2  -8  12       25.78       29.77      2.32 o 
  -1  -8  12        0.29       -0.93      0.93 o 
   0  -8  12        2.96        1.93      1.38 o 
   1  -8  12        0.86       -0.32      1.15 o 
   2  -8  12       21.36       25.51      1.76 o 
   3  -8  12        3.78        1.31      1.45 o 
   4  -8  12        7.10        8.21      2.65 o 
   5  -8  12        0.67       -1.44      2.35 o 
  -6  -7  12        8.76       10.64      1.94 o 
  -5  -7  12        2.67        0.87      2.83 o 
  -4  -7  12        0.90        0.38      1.58 o 
  -3  -7  12        6.04        5.47      1.54 o 
  -2  -7  12        8.41        5.88      1.26 o 
  -1  -7  12        8.47        8.29      1.15 o 
   0  -7  12       13.24       12.68      1.07 o 
   1  -7  12       37.45       35.31      1.87 o 
   2  -7  12        1.44        1.75      1.27 o 
   3  -7  12        8.49        4.97      1.56 o 
   4  -7  12        1.48        3.00      1.61 o 
   5  -7  12        0.13       -1.54      1.54 o 
   6  -7  12        0.71        2.16      2.51 o 
  -7  -6  12        0.40        3.38      3.25 o 
  -6  -6  12        0.92        1.92      1.54 o 
  -5  -6  12        1.40       -0.76      1.54 o 
  -4  -6  12        3.03        2.48      1.13 o 
  -3  -6  12        0.60        1.13      1.05 o 
  -2  -6  12       25.21       24.02      1.43 o 
  -1  -6  12        9.81        9.61      1.25 o 
   0  -6  12       54.83       56.19      1.60 o 
   1  -6  12        1.38        1.14      0.90 o 
   2  -6  12      108.45      109.37      1.99 o 
   3  -6  12       21.46       20.87      1.85 o 
   4  -6  12       32.05       32.04      2.17 o 
   5  -6  12        3.19        1.29      1.68 o 
   6  -6  12        2.94        3.72      2.32 o 
  -7  -5  12        1.96        0.56      1.85 o 
  -6  -5  12        1.77        1.35      1.69 o 
  -5  -5  12        3.21        5.32      1.92 o 
  -4  -5  12       17.83       19.25      1.63 o 
  -3  -5  12       35.60       36.00      1.45 o 
  -2  -5  12       61.48       55.34      1.67 o 
  -1  -5  12       55.53       52.97      1.54 o 
   0  -5  12       77.94       77.96      1.52 o 
   1  -5  12      254.85      244.34      3.41 o 
   2  -5  12       26.21       26.01      1.37 o 
   3  -5  12       69.88       68.29      1.88 o 
   4  -5  12       11.87       12.46      1.19 o 
   5  -5  12       14.25       13.88      1.78 o 
   6  -5  12       11.04       12.12      1.71 o 
   7  -5  12        7.69        9.87      6.20 o 
  -8  -4  12        2.03        1.35      3.04 o 
  -7  -4  12        0.25        1.33      2.12 o 
  -6  -4  12        4.15        7.52      1.80 o 
  -5  -4  12       22.90       23.21      2.94 o 
  -4  -4  12       16.53       17.73      1.68 o 
  -3  -4  12       21.43       21.18      1.40 o 
  -2  -4  12       12.53        9.54      1.17 o 
  -1  -4  12       44.51       38.82      1.42 o 
   0  -4  12      310.80      308.10      3.10 o 
   1  -4  12        5.65        7.33      1.03 o 
   2  -4  12       31.63       31.34      1.57 o 
   3  -4  12       10.60       11.60      0.98 o 
   4  -4  12       28.78       35.09      1.35 o 
   5  -4  12        5.54        6.00      1.05 o 
   6  -4  12        1.47        1.51      1.73 o 
   7  -4  12        8.13        9.80      8.77 o 
  -8  -3  12        1.63        3.97      3.28 o 
  -7  -3  12        2.74        1.03      2.19 o 
  -6  -3  12        2.98        2.07      1.67 o 
  -5  -3  12       10.35        6.13      1.51 o 
  -4  -3  12       92.61      101.56      3.75 o 
  -3  -3  12      103.76      106.88      1.93 o 
  -2  -3  12       28.60       28.92      1.20 o 
  -1  -3  12       31.81       32.76      1.27 o 
   0  -3  12       10.16       15.58      1.04 o 
   1  -3  12      178.03      178.89      2.44 o 
   2  -3  12       78.88       80.74      1.68 o 
   3  -3  12      500.13      494.64      5.54 o 
   4  -3  12       85.82       75.88      2.24 o 
   5  -3  12       29.62       31.49      1.69 o 
   6  -3  12        3.98        4.21      1.29 o 
   7  -3  12        4.38        5.90      2.12 o 
  -8  -2  12        3.27        0.43      3.24 o 
  -7  -2  12        0.42       -1.50      1.82 o 
  -6  -2  12        2.18        4.21      1.84 o 
  -5  -2  12       62.23       66.38      2.37 o 
  -4  -2  12       27.52       28.74      1.66 o 
  -3  -2  12       13.65       10.68      1.33 o 
  -2  -2  12       15.95       15.86      1.04 o 
  -1  -2  12      124.68      115.63      1.78 o 
   0  -2  12      291.82      304.67      3.04 o 
   1  -2  12       61.48       60.54      1.34 o 
   2  -2  12        9.11        8.76      1.03 o 
   3  -2  12       97.17       97.85      2.56 o 
   4  -2  12       16.95       18.78      1.87 o 
   5  -2  12        7.81       10.23      1.80 o 
   6  -2  12        1.67        4.09      1.64 o 
   7  -2  12        1.19       -0.31      2.26 o 
   8  -2  12        7.87        7.20      5.56 o 
  -8  -1  12        3.83        2.64      3.71 o 
  -7  -1  12        2.85        2.11      2.07 o 
  -6  -1  12        0.14        1.19      1.85 o 
  -5  -1  12        2.22       -0.49      1.71 o 
  -4  -1  12      115.25      113.65      3.05 o 
  -3  -1  12      129.68      125.51      2.52 o 
  -2  -1  12       74.83       81.58      1.79 o 
  -1  -1  12       75.68       76.01      2.00 o 
   0  -1  12      171.06      167.58      2.08 o 
   1  -1  12        5.57        2.78      0.84 o 
   2  -1  12       98.81      104.00      2.51 o 
   3  -1  12      452.23      459.04      5.16 o 
   4  -1  12       31.09       27.72      1.70 o 
   5  -1  12       55.51       61.30      3.89 o 
   6  -1  12        1.76        1.83      1.78 o 
   7  -1  12        1.34       -0.13      1.87 o 
   8  -1  12       10.57        8.81      4.00 o 
  -8   0  12        4.78        9.65      3.66 o 
  -7   0  12        0.68       -0.30      2.32 o 
  -6   0  12        6.86       11.64      2.19 o 
  -5   0  12       36.78       41.17      2.64 o 
  -4   0  12        6.55        6.43      1.62 o 
  -3   0  12       20.81       18.20      1.48 o 
  -2   0  12        0.01        0.45      0.84 o 
  -1   0  12        0.50        2.22      0.75 o 
   0   0  12        9.44        8.66      0.79 o 
   1   0  12        1.86        2.99      0.67 o 
   2   0  12       17.09       18.55      1.64 o 
   3   0  12        6.87        4.81      1.22 o 
   4   0  12        1.07        3.13      1.23 o 
   5   0  12        0.01       -1.55      1.55 o 
   6   0  12        1.22        1.39      2.28 o 
   7   0  12        8.48       11.12      2.57 o 
   8   0  12        9.46       18.16      6.48 o 
  -8   1  12        3.83        2.78      3.40 o 
  -7   1  12        2.86       -0.03      2.66 o 
  -6   1  12        0.15        0.20      1.82 o 
  -5   1  12        2.21        1.88      1.73 o 
  -4   1  12      115.33      118.12      2.21 o 
  -3   1  12      129.65      126.61      2.34 o 
  -2   1  12       74.85       81.27      1.76 o 
  -1   1  12       75.66       73.61      1.45 o 
   0   1  12      171.21      165.22      1.91 o 
   1   1  12        5.64        3.45      0.84 o 
   2   1  12       98.88      102.52      2.03 o 
   3   1  12      452.17      459.94      4.57 o 
   4   1  12       31.01       29.12      1.73 o 
   5   1  12       55.50       62.48      4.92 o 
   6   1  12        1.76        2.04      2.87 o 
   7   1  12        1.34        3.50      4.58 o 
  -8   2  12        3.27        9.52      5.27 o 
  -7   2  12        0.42        2.96      2.00 o 
  -6   2  12        2.17        2.17      1.26 o 
  -5   2  12       62.22       66.78      2.26 o 
  -4   2  12       27.52       28.41      2.39 o 
  -3   2  12       13.63       12.62      1.24 o 
  -2   2  12       15.93       14.81      1.06 o 
  -1   2  12      124.74      117.56      1.77 o 
   0   2  12      291.73      308.18      3.56 o 
   1   2  12       61.50       60.54      1.68 o 
   2   2  12        9.10        8.76      1.55 o 
   3   2  12       97.09       92.46      3.06 o 
   4   2  12       16.95       12.38      3.21 o 
   5   2  12        7.80       10.12      2.30 o 
   6   2  12        1.66        1.67      3.57 o 
   7   2  12        1.19        9.92      5.01 o 
  -8   3  12        1.63       -4.58      4.58 o 
  -7   3  12        2.75        1.93      1.71 o 
  -6   3  12        2.97        2.86      1.48 o 
  -5   3  12       10.34        6.28      2.13 o 
  -4   3  12       92.76       98.37      2.10 o 
  -3   3  12      103.76      111.84      2.31 o 
  -2   3  12       28.64       30.07      1.42 o 
  -1   3  12       31.84       33.44      1.54 o 
   0   3  12       10.15       17.11      2.18 o 
   1   3  12      178.12      176.91      2.95 o 
   2   3  12       78.65       79.74      2.56 o 
   3   3  12      500.00      499.99     11.42 o 
   4   3  12       85.69       72.90     10.82 o 
   5   3  12       29.67       40.09      8.75 o 
   6   3  12        3.96        3.76      3.04 o 
   7   3  12        4.38        2.23      4.25 o 
  -8   4  12        2.03       -1.48      4.37 o 
  -7   4  12        0.25       -1.52      1.69 o 
  -6   4  12        4.15        7.67      2.04 o 
  -5   4  12       22.90       21.73      2.02 o 
  -4   4  12       16.54       15.83      1.62 o 
  -3   4  12       21.40       22.09      1.60 o 
  -2   4  12       12.52       12.22      1.19 o 
  -1   4  12       44.53       41.56      1.70 o 
   0   4  12      310.87      313.02      3.82 o 
   1   4  12        5.67        6.26      1.51 o 
   2   4  12       31.58       31.37      4.31 o 
   3   4  12       10.61       11.69      2.60 o 
   4   4  12       28.80       26.89      4.08 o 
   5   4  12        5.51        8.53      3.61 o 
   6   4  12        1.49       -0.86      3.22 o 
   7   4  12        8.15       13.22      5.24 o 
  -7   5  12        1.97       -0.14      2.28 o 
  -6   5  12        1.77        0.76      1.50 o 
  -5   5  12        3.21        1.90      1.46 o 
  -4   5  12       17.87       18.62      1.64 o 
  -3   5  12       35.65       36.54      1.77 o 
  -2   5  12       61.49       56.49      2.09 o 
  -1   5  12       55.51       54.34      2.35 o 
   0   5  12       77.82       77.18      2.90 o 
   1   5  12      254.91      247.12      5.24 o 
   2   5  12       26.18       24.59      3.16 o 
   3   5  12       69.87       58.51      8.71 o 
   4   5  12       11.87        9.26      7.27 o 
   5   5  12       14.30       31.19      8.12 o 
  -7   6  12        0.40       -2.49      2.75 o 
  -6   6  12        0.92        0.29      1.60 o 
  -5   6  12        1.39        0.43      1.48 o 
  -4   6  12        3.03        1.31      3.48 o 
  -3   6  12        0.60       -0.43      1.70 o 
  -2   6  12       25.19       27.56      2.05 o 
  -1   6  12        9.81        7.95      1.70 o 
   0   6  12       54.83       54.29      2.77 o 
   1   6  12        1.38       -0.66      2.34 o 
   2   6  12      108.45      100.61      5.88 o 
   3   6  12       21.52       16.89      7.59 o 
   4   6  12       32.09       58.15      9.16 o 
   5   6  12        3.20       -5.01      6.87 o 
  -6   7  12        8.76        8.82      2.49 o 
  -5   7  12        2.67        5.03      1.50 o 
  -4   7  12        0.91        1.23      2.74 o 
  -3   7  12        6.06        3.29      1.33 o 
  -2   7  12        8.41        8.33      1.69 o 
  -1   7  12        8.47        6.34      1.74 o 
   0   7  12       13.24       10.16      3.10 o 
   1   7  12       37.47       27.74      3.95 o 
   2   7  12        1.43       -3.17      3.17 o 
   3   7  12        8.49        2.36      6.61 o 
   4   7  12        1.47       -0.95      7.30 o 
   5   7  12        0.13       -7.92      7.92 o 
  -6   8  12        1.99        3.34      2.01 o 
  -5   8  12        0.03        0.57      1.30 o 
  -4   8  12        2.24        3.01      2.49 o 
  -3   8  12        9.99       11.11      1.66 o 
  -2   8  12       25.77       28.52      2.31 o 
  -1   8  12        0.29       -2.44      2.44 o 
   0   8  12        2.97        2.77      3.60 o 
   1   8  12        0.86       -2.92      3.23 o 
   2   8  12       21.35       24.65      4.36 o 
   3   8  12        3.77       -3.34      6.94 o 
   4   8  12        7.11       -7.36      7.36 o 
   5   8  12        0.67       -6.74      8.21 o 
  -4   9  12        0.02        0.56      1.18 o 
  -3   9  12        1.26        0.95      1.68 o 
  -2   9  12        0.79        1.52      1.64 o 
  -1   9  12        0.16        1.12      1.80 o 
   0   9  12        0.05       -2.07      2.99 o 
   1   9  12        0.84       -2.22      3.17 o 
   2   9  12        1.60       -6.74      6.74 o 
   3   9  12        1.91       -0.39      7.92 o 
   4   9  12        0.64       -7.46      7.46 o 
  -3  10  12        1.21       -0.92      3.72 o 
  -2  10  12        5.30        3.01      4.26 o 
  -1  10  12        0.32       -1.83      1.91 o 
   0  10  12        2.00        0.10      3.21 o 
   1  10  12        0.29       -3.83      3.83 o 
   2  10  12        0.22        2.32      7.95 o 
   3  10  12        0.12        0.03      8.28 o 
  -1  11  12        1.20       -2.59      2.59 o 
   0  11  12        0.70       -4.61      5.27 o 
  -3 -10  13        0.40        1.90      3.19 o 
  -2 -10  13        2.03        0.19      2.23 o 
  -1 -10  13        0.77        1.71      1.93 o 
   0 -10  13        1.20        0.05      2.07 o 
   1 -10  13        1.15       -0.05      2.52 o 
   2 -10  13        1.56       -0.16      2.86 o 
  -4  -9  13        0.25       -2.98      2.98 o 
  -3  -9  13        2.32        5.52      2.62 o 
  -2  -9  13        5.75        5.07      1.68 o 
  -1  -9  13        0.90        1.44      1.48 o 
   0  -9  13        0.38        0.29      1.46 o 
   1  -9  13        0.66       -1.83      1.83 o 
   2  -9  13        0.95       -1.89      1.89 o 
   3  -9  13        2.35        4.61      1.86 o 
   4  -9  13        0.97       -1.83      2.81 o 
  -5  -8  13        0.26       -1.73      3.67 o 
  -4  -8  13        0.35        0.29      2.35 o 
  -3  -8  13        6.46        8.47      1.45 o 
  -2  -8  13        3.47        3.76      1.29 o 
  -1  -8  13        2.52        0.52      1.05 o 
   0  -8  13        3.06        5.64      1.75 o 
   1  -8  13        1.05        1.48      1.45 o 
   2  -8  13        5.76        5.45      1.40 o 
   3  -8  13        0.18       -1.06      1.61 o 
   4  -8  13        0.15       -1.68      1.68 o 
   5  -8  13        0.99        2.88      2.49 o 
  -6  -7  13        2.30        8.61      2.33 o 
  -5  -7  13        0.71       -1.41      2.00 o 
  -4  -7  13        3.25        5.89      1.53 o 
  -3  -7  13        0.69       -0.21      1.31 o 
  -2  -7  13        7.08        5.08      1.41 o 
  -1  -7  13        2.34        0.99      1.40 o 
   0  -7  13        7.90        5.57      1.11 o 
   1  -7  13        5.57        8.03      0.91 o 
   2  -7  13       31.98       33.93      2.28 o 
   3  -7  13        3.29        1.74      1.50 o 
   4  -7  13       12.14        8.37      1.84 o 
   5  -7  13        0.92       -1.73      2.24 o 
   6  -7  13        0.71       -2.80      2.80 o 
  -7  -6  13        2.09        2.23      2.66 o 
  -6  -6  13        5.08        5.91      1.77 o 
  -5  -6  13        0.42       -0.27      1.36 o 
  -4  -6  13        0.70       -1.12      1.28 o 
  -3  -6  13        4.78        3.72      1.19 o 
  -2  -6  13        1.88        2.49      1.16 o 
  -1  -6  13       21.41       18.20      1.35 o 
   0  -6  13       15.32       12.07      1.26 o 
   1  -6  13       50.95       54.81      1.62 o 
   2  -6  13       15.89       17.44      1.22 o 
   3  -6  13        1.31       -0.65      1.44 o 
   4  -6  13        2.57        2.87      1.58 o 
   5  -6  13        0.11        1.60      1.74 o 
   6  -6  13        8.91        8.26      2.95 o 
  -7  -5  13        0.83        0.61      2.09 o 
  -6  -5  13        1.36        1.37      1.70 o 
  -5  -5  13        4.73        3.66      2.53 o 
  -4  -5  13        3.95        4.96      1.50 o 
  -3  -5  13       30.50       30.75      2.10 o 
  -2  -5  13       17.19       19.47      1.47 o 
  -1  -5  13        0.56        1.28      1.19 o 
   0  -5  13      115.72      112.26      2.12 o 
   1  -5  13        4.51        4.77      1.09 o 
   2  -5  13       37.35       32.58      1.50 o 
   3  -5  13        2.29        1.56      1.09 o 
   4  -5  13       14.79       16.82      0.94 o 
   5  -5  13        0.96        0.64      1.25 o 
   6  -5  13        5.79        7.66      2.20 o 
   7  -5  13        6.48        6.70      6.25 o 
  -8  -4  13        0.19        3.93      4.75 o 
  -7  -4  13        1.64       -0.78      2.21 o 
  -6  -4  13        0.33        1.85      1.90 o 
  -5  -4  13        6.85        4.33      1.75 o 
  -4  -4  13        5.22        2.75      1.63 o 
  -3  -4  13       32.26       34.51      1.69 o 
  -2  -4  13       10.29        8.08      1.16 o 
  -1  -4  13       38.30       37.79      1.40 o 
   0  -4  13        2.93        0.92      0.96 o 
   1  -4  13      178.79      156.85      2.39 o 
   2  -4  13       22.53       22.93      1.74 o 
   3  -4  13        5.77        3.85      0.89 o 
   4  -4  13       40.55       37.81      2.19 o 
   5  -4  13        6.35        7.42      1.15 o 
   6  -4  13        6.53        9.11      2.04 o 
   7  -4  13        6.85       13.44      4.53 o 
  -8  -3  13        0.74        3.09      3.30 o 
  -7  -3  13        0.43       -2.16      2.16 o 
  -6  -3  13        1.15        2.08      3.73 o 
  -5  -3  13       38.90       39.34      2.62 o 
  -4  -3  13        1.84        4.62      1.47 o 
  -3  -3  13       75.19       73.84      2.30 o 
  -2  -3  13       12.04       10.27      1.05 o 
  -1  -3  13       20.30       21.11      1.20 o 
   0  -3  13      424.41      415.46      3.78 o 
   1  -3  13       30.46       32.18      1.51 o 
   2  -3  13       58.19       58.15      1.45 o 
   3  -3  13       55.47       57.43      1.83 o 
   4  -3  13       21.18       23.21      2.00 o 
   5  -3  13        0.56        1.56      1.42 o 
   6  -3  13        6.25        7.66      1.65 o 
   7  -3  13        7.14        6.92      2.95 o 
  -8  -2  13        0.30        2.61      5.68 o 
  -7  -2  13        1.39        1.39      1.48 o 
  -6  -2  13        9.70       13.22      1.83 o 
  -5  -2  13       10.86       13.19      1.68 o 
  -4  -2  13        3.06        0.07      1.22 o 
  -3  -2  13       20.03       23.51      1.60 o 
  -2  -2  13       15.06       16.11      1.20 o 
  -1  -2  13       84.55       83.22      1.72 o 
   0  -2  13        6.81        7.49      1.00 o 
   1  -2  13      151.71      150.77      2.55 o 
   2  -2  13      153.11      156.76      2.45 o 
   3  -2  13      176.34      170.97      2.66 o 
   4  -2  13       58.35       58.67      2.82 o 
   5  -2  13        3.32        1.54      1.84 o 
   6  -2  13        9.25        7.26      1.83 o 
   7  -2  13        1.50       -1.38      2.90 o 
  -8  -1  13        0.74        3.51      3.58 o 
  -7  -1  13        1.87        2.08      2.10 o 
  -6  -1  13       10.71       10.01      2.16 o 
  -5  -1  13       17.76       21.64      2.54 o 
  -4  -1  13        2.00        3.80      1.63 o 
  -3  -1  13       52.84       50.66      2.05 o 
  -2  -1  13       16.11       17.86      1.56 o 
  -1  -1  13       43.32       45.65      1.57 o 
   0  -1  13      176.65      170.55      2.54 o 
   1  -1  13        6.68        6.04      0.94 o 
   2  -1  13       18.62       19.36      1.23 o 
   3  -1  13      294.54      308.47      3.88 o 
   4  -1  13       15.68       14.11      2.86 o 
   5  -1  13        7.97        7.24      2.00 o 
   6  -1  13        2.99        0.49      2.14 o 
   7  -1  13        3.82        2.16      3.15 o 
  -8   0  13        0.49       -0.88      3.17 o 
  -7   0  13        1.83        2.06      2.48 o 
  -6   0  13        9.22        9.22      2.72 o 
  -5   0  13        6.73        8.32      2.06 o 
  -4   0  13        5.25        5.90      1.65 o 
  -3   0  13        5.30        4.98      1.32 o 
  -2   0  13       51.16       48.01      1.39 o 
  -1   0  13      236.10      236.03      3.18 o 
   0   0  13       58.46       55.31      1.43 o 
   1   0  13        0.59        0.09      0.74 o 
   2   0  13      237.31      252.84      3.01 o 
   3   0  13       12.15        9.07      1.40 o 
   4   0  13        2.11        0.24      1.27 o 
   5   0  13        1.38        1.46      2.15 o 
   6   0  13        8.86        6.91      3.99 o 
   7   0  13        1.34        2.07      2.77 o 
  -8   1  13        0.74       -3.40      4.39 o 
  -7   1  13        1.87        3.80      2.95 o 
  -6   1  13       10.70        4.84      2.39 o 
  -5   1  13       17.78       16.35      2.18 o 
  -4   1  13        2.01        3.58      1.10 o 
  -3   1  13       52.87       52.45      2.31 o 
  -2   1  13       16.10       16.46      1.24 o 
  -1   1  13       43.38       43.86      1.29 o 
   0   1  13      176.51      174.38      2.16 o 
   1   1  13        6.72        6.94      1.26 o 
   2   1  13       18.58       19.70      1.69 o 
   3   1  13      294.47      303.26      4.44 o 
   4   1  13       15.69       15.93      1.71 o 
   5   1  13        8.01       11.88      4.25 o 
   6   1  13        2.99        1.21      3.89 o 
   7   1  13        3.81        4.88      4.78 o 
  -8   2  13        0.30        9.07      5.47 o 
  -7   2  13        1.39        0.34      2.48 o 
  -6   2  13        9.69       10.54      2.17 o 
  -5   2  13       10.84       12.29      1.52 o 
  -4   2  13        3.08        2.26      1.46 o 
  -3   2  13       20.05       21.08      1.57 o 
  -2   2  13       15.06       13.08      1.13 o 
  -1   2  13       84.58       82.46      2.33 o 
   0   2  13        6.79        7.14      1.04 o 
   1   2  13      151.84      146.18      2.63 o 
   2   2  13      153.15      151.47      3.97 o 
   3   2  13      176.53      173.10      3.93 o 
   4   2  13       58.24       67.36      6.55 o 
   5   2  13        3.31        1.66      3.10 o 
   6   2  13        9.25        3.89      4.32 o 
   7   2  13        1.50       -1.93      3.96 o 
  -8   3  13        0.74        4.09      5.47 o 
  -7   3  13        0.43       -0.67      2.01 o 
  -6   3  13        1.14        1.22      1.45 o 
  -5   3  13       38.91       38.01      2.28 o 
  -4   3  13        1.84       -0.09      1.39 o 
  -3   3  13       75.19       73.46      2.08 o 
  -2   3  13       12.03       12.85      1.28 o 
  -1   3  13       20.34       21.64      2.05 o 
   0   3  13      424.29      418.14      5.14 o 
   1   3  13       30.52       30.28      1.60 o 
   2   3  13       58.13       59.46      2.38 o 
   3   3  13       55.49       47.33      4.56 o 
   4   3  13       21.23       19.05      3.83 o 
   5   3  13        0.57       -2.31      4.21 o 
   6   3  13        6.25        4.22      7.63 o 
   7   3  13        7.13        6.05      4.81 o 
  -8   4  13        0.19       -0.07      3.44 o 
  -7   4  13        1.64        5.27      2.47 o 
  -6   4  13        0.33        0.80      1.63 o 
  -5   4  13        6.83        7.14      2.06 o 
  -4   4  13        5.19        3.65      1.42 o 
  -3   4  13       32.29       35.91      1.94 o 
  -2   4  13       10.29       11.93      1.47 o 
  -1   4  13       38.38       39.84      1.81 o 
   0   4  13        2.90        1.81      1.91 o 
   1   4  13      178.94      162.33      3.59 o 
   2   4  13       22.57       28.28      6.86 o 
   3   4  13        5.76        1.64      6.58 o 
   4   4  13       40.52       55.44      9.00 o 
   5   4  13        6.37        8.84      3.60 o 
   6   4  13        6.54        8.16      3.88 o 
   7   4  13        6.84        6.55      5.14 o 
  -7   5  13        0.83        2.53      2.64 o 
  -6   5  13        1.36        0.78      1.88 o 
  -5   5  13        4.74        4.79      1.92 o 
  -4   5  13        3.95        3.97      1.35 o 
  -3   5  13       30.50       28.90      1.81 o 
  -2   5  13       17.18       16.50      1.38 o 
  -1   5  13        0.56        0.85      1.59 o 
   0   5  13      115.65      117.78      4.78 o 
   1   5  13        4.51        6.51      2.09 o 
   2   5  13       37.33       33.52      4.53 o 
   3   5  13        2.30        0.00      6.91 o 
   4   5  13       14.81        5.33      7.43 o 
   5   5  13        0.95       14.27      8.28 o 
  -7   6  13        2.09        5.92      3.21 o 
  -6   6  13        5.08        3.86      2.11 o 
  -5   6  13        0.42        1.79      1.57 o 
  -4   6  13        0.69       -0.14      1.47 o 
  -3   6  13        4.78        2.06      1.77 o 
  -2   6  13        1.88       -0.32      1.55 o 
  -1   6  13       21.45       13.45      1.93 o 
   0   6  13       15.28       15.51      2.69 o 
   1   6  13       50.95       51.82      3.70 o 
   2   6  13       15.90       15.48      7.04 o 
   3   6  13        1.31       -6.41      6.41 o 
   4   6  13        2.56       -4.16      7.07 o 
   5   6  13        0.11        0.16      7.43 o 
  -6   7  13        2.30        2.38      1.79 o 
  -5   7  13        0.71        0.91      1.53 o 
  -4   7  13        3.25        2.43      1.51 o 
  -3   7  13        0.69       -1.32      2.37 o 
  -2   7  13        7.07        4.64      2.67 o 
  -1   7  13        2.34        0.94      2.37 o 
   0   7  13        7.88        6.58      3.15 o 
   1   7  13        5.56        6.31      3.33 o 
   2   7  13       31.97       24.84      7.76 o 
   3   7  13        3.29        1.05      7.36 o 
   4   7  13       12.14       10.67      8.44 o 
   5   7  13        0.92        5.96      8.80 o 
  -5   8  13        0.26        1.73      1.45 o 
  -4   8  13        0.35       -1.39      2.05 o 
  -3   8  13        6.46        6.66      1.54 o 
  -2   8  13        3.47        1.36      1.75 o 
  -1   8  13        2.52        0.71      1.81 o 
   0   8  13        3.06        3.07      3.25 o 
   1   8  13        1.06       -2.01      5.19 o 
   2   8  13        5.77        2.29      7.07 o 
   3   8  13        0.18       -1.87      7.40 o 
   4   8  13        0.15       -0.46      8.71 o 
   5   8  13        0.99       -0.92      9.23 o 
  -4   9  13        0.25       -2.03      2.75 o 
  -3   9  13        2.32        1.94      1.38 o 
  -2   9  13        5.74        1.44      4.09 o 
  -1   9  13        0.90       -3.39      3.39 o 
   0   9  13        0.38       -2.97      2.97 o 
   1   9  13        0.66       -3.41      3.41 o 
   2   9  13        0.95       -4.03      7.33 o 
   3   9  13        2.35        7.95      8.31 o 
   4   9  13        0.97       -8.21      8.21 o 
  -3  10  13        0.40       -0.08      1.60 o 
  -2  10  13        2.03       -3.01      3.52 o 
  -1  10  13        0.77        3.09      3.27 o 
   0  10  13        1.21       -3.39      3.39 o 
   1  10  13        1.14       -3.66      3.66 o 
   2  10  13        1.56       -6.81      7.63 o 
  -2 -10  14        0.50        1.62      3.45 o 
  -1 -10  14        0.53        1.51      2.09 o 
   0 -10  14        0.57       -1.73      1.99 o 
   1 -10  14        1.59        6.30      2.98 o 
  -4  -9  14        0.41        0.23      4.09 o 
  -3  -9  14        3.74        6.78      2.23 o 
  -2  -9  14        3.08        3.33      1.80 o 
  -1  -9  14        0.38       -1.56      1.56 o 
   0  -9  14        1.10        2.92      1.69 o 
   1  -9  14        3.38        1.09      1.98 o 
   2  -9  14        3.17       -0.45      2.77 o 
   3  -9  14        1.07        2.60      1.87 o 
  -5  -8  14        0.63       -1.27      2.53 o 
  -4  -8  14        0.99       -2.38      2.38 o 
  -3  -8  14        1.50        2.11      1.49 o 
  -2  -8  14        1.58        2.64      1.33 o 
  -1  -8  14        5.37        5.99      1.21 o 
   0  -8  14        0.09        0.20      1.14 o 
   1  -8  14        0.52        1.11      1.51 o 
   2  -8  14        3.50        0.82      1.34 o 
   3  -8  14        4.45        6.00      2.32 o 
   4  -8  14        0.03       -1.98      1.98 o 
  -6  -7  14        2.54        0.75      3.27 o 
  -5  -7  14        1.53        2.36      1.78 o 
  -4  -7  14        0.83        0.91      1.36 o 
  -3  -7  14       10.74       11.91      1.44 o 
  -2  -7  14        2.77        1.84      1.73 o 
  -1  -7  14        5.06        5.57      1.36 o 
   0  -7  14        4.69        5.95      1.17 o 
   1  -7  14        3.07        4.06      0.94 o 
   2  -7  14        2.22        0.79      1.35 o 
   3  -7  14        0.93        0.41      1.61 o 
   4  -7  14        2.79        1.04      1.68 o 
   5  -7  14        2.44        3.21      2.60 o 
  -6  -6  14        0.64        6.20      1.91 o 
  -5  -6  14        3.66        4.59      1.73 o 
  -4  -6  14        1.22        0.95      1.43 o 
  -3  -6  14        1.66        1.03      1.23 o 
  -2  -6  14        0.18        0.17      1.21 o 
  -1  -6  14       12.68       13.08      1.46 o 
   0  -6  14       27.01       29.20      1.56 o 
   1  -6  14       14.76       11.26      1.23 o 
   2  -6  14        2.07        0.44      1.10 o 
   3  -6  14        2.06        1.95      1.76 o 
   4  -6  14        9.22        8.62      1.80 o 
   5  -6  14        6.48        2.30      2.03 o 
   6  -6  14        6.67        1.04      2.92 o 
  -7  -5  14        2.69        5.37      2.98 o 
  -6  -5  14        3.99       10.22      2.06 o 
  -5  -5  14        0.59        0.79      2.89 o 
  -4  -5  14        1.08        1.72      1.50 o 
  -3  -5  14        1.55       -0.17      1.31 o 
  -2  -5  14        6.09        6.32      1.30 o 
  -1  -5  14       23.41       24.66      1.61 o 
   0  -5  14       47.65       50.15      1.74 o 
   1  -5  14       19.87       21.34      1.54 o 
   2  -5  14        8.99       10.03      1.39 o 
   3  -5  14        5.62        7.02      1.29 o 
   4  -5  14        0.81        0.59      1.09 o 
   5  -5  14        3.47        0.81      1.73 o 
   6  -5  14        2.01       -0.03      2.75 o 
  -7  -4  14        3.01        4.05      3.04 o 
  -6  -4  14        1.62        3.52      2.36 o 
  -5  -4  14       10.70       14.14      2.05 o 
  -4  -4  14        2.47        5.33      1.76 o 
  -3  -4  14       17.51       18.34      1.75 o 
  -2  -4  14        7.19        9.42      1.29 o 
  -1  -4  14        5.16        6.14      1.09 o 
   0  -4  14      186.17      195.15      2.86 o 
   1  -4  14       41.39       43.99      1.87 o 
   2  -4  14       56.00       58.19      2.19 o 
   3  -4  14       25.98       26.05      1.27 o 
   4  -4  14        6.36        5.13      1.13 o 
   5  -4  14        4.00        3.75      1.17 o 
   6  -4  14        1.01       -1.86      2.01 o 
   7  -4  14       13.28       17.74      4.29 o 
  -7  -3  14        0.66        2.58      2.40 o 
  -6  -3  14        2.87        6.62      2.36 o 
  -5  -3  14       12.07        8.02      1.66 o 
  -4  -3  14        2.91        2.01      1.48 o 
  -3  -3  14       12.61       12.91      1.36 o 
  -2  -3  14        3.59        2.23      1.09 o 
  -1  -3  14       48.35       44.08      1.61 o 
   0  -3  14       24.70       24.52      1.44 o 
   1  -3  14        6.50        5.39      1.20 o 
   2  -3  14       41.10       46.55      2.00 o 
   3  -3  14        8.87        9.08      1.38 o 
   4  -3  14        0.75       -0.08      1.26 o 
   5  -3  14        1.67        2.23      1.50 o 
   6  -3  14       12.17       11.99      2.69 o 
   7  -3  14        2.92        3.41      3.56 o 
  -8  -2  14        0.02       -1.67      4.03 o 
  -7  -2  14        3.56        4.37      2.15 o 
  -6  -2  14        0.07        0.89      1.99 o 
  -5  -2  14        8.60        8.88      1.59 o 
  -4  -2  14       44.60       46.43      2.39 o 
  -3  -2  14       37.61       42.88      1.97 o 
  -2  -2  14       75.95       74.61      2.91 o 
  -1  -2  14       16.25       17.91      1.44 o 
   0  -2  14      122.77      126.38      2.37 o 
   1  -2  14       94.50       91.12      1.72 o 
   2  -2  14      200.43      201.02      2.83 o 
   3  -2  14       13.92       14.57      1.64 o 
   4  -2  14       10.25        8.98      1.91 o 
   5  -2  14        8.96       12.94      2.59 o 
   6  -2  14        1.77       -1.80      1.80 o 
   7  -2  14       13.18       26.40      4.74 o 
  -8  -1  14        0.29        1.87      3.94 o 
  -7  -1  14        0.20       -1.28      3.12 o 
  -6  -1  14       10.78       10.52      2.21 o 
  -5  -1  14       49.36       52.36      2.91 o 
  -4  -1  14        0.09        2.70      1.53 o 
  -3  -1  14        0.65        1.56      1.36 o 
  -2  -1  14        0.66        2.32      1.31 o 
  -1  -1  14       64.54       61.25      2.26 o 
   0  -1  14       21.35       26.07      1.20 o 
   1  -1  14       14.76       13.03      1.22 o 
   2  -1  14      135.92      141.99      3.42 o 
   3  -1  14       42.48       45.75      1.85 o 
   4  -1  14        3.71        3.31      1.76 o 
   5  -1  14       11.54        9.61      3.03 o 
   6  -1  14        2.04        4.70      2.34 o 
   7  -1  14        2.51        1.48      5.68 o 
  -8   0  14        0.04       -0.07      4.71 o 
  -7   0  14        0.52        0.38      2.46 o 
  -6   0  14        0.64        1.07      3.62 o 
  -5   0  14        1.59        1.39      1.95 o 
  -4   0  14       63.67       67.22      3.07 o 
  -3   0  14       16.20       16.04      2.00 o 
  -2   0  14      135.82      134.46      2.04 o 
  -1   0  14        5.11        4.98      1.07 o 
   0   0  14        2.59        1.95      1.11 o 
   1   0  14      310.64      316.08      2.93 o 
   2   0  14      329.58      322.16      3.75 o 
   3   0  14       24.24       18.13      1.80 o 
   4   0  14       11.57       11.34      2.02 o 
   5   0  14        8.89        8.44      2.58 o 
   6   0  14       11.57       15.15      5.04 o 
   7   0  14        2.41       -2.16      4.88 o 
  -8   1  14        0.29        0.16      5.17 o 
  -7   1  14        0.20        4.55      2.99 o 
  -6   1  14       10.77        9.88      2.68 o 
  -5   1  14       49.35       58.83      3.20 o 
  -4   1  14        0.09        0.23      1.39 o 
  -3   1  14        0.66       -0.04      1.17 o 
  -2   1  14        0.66       -0.71      1.17 o 
  -1   1  14       64.63       65.00      1.84 o 
   0   1  14       21.32       23.73      1.16 o 
   1   1  14       14.78       14.81      1.45 o 
   2   1  14      135.82      137.21      4.62 o 
   3   1  14       42.44       49.33      2.49 o 
   4   1  14        3.71        4.76      1.79 o 
   5   1  14       11.54       12.89      4.45 o 
   6   1  14        2.03        6.58      4.39 o 
  -8   2  14        0.02       -0.13      5.14 o 
  -7   2  14        3.55        3.34      2.68 o 
  -6   2  14        0.07        2.33      1.92 o 
  -5   2  14        8.62        9.03      2.00 o 
  -4   2  14       44.59       49.23      1.99 o 
  -3   2  14       37.62       37.41      1.87 o 
  -2   2  14       75.97       74.47      1.93 o 
  -1   2  14       16.27       15.91      1.41 o 
   0   2  14      122.71      125.33      2.29 o 
   1   2  14       94.54       93.71      2.80 o 
   2   2  14      200.60      211.48      3.83 o 
   3   2  14       13.90       15.65      3.10 o 
   4   2  14       10.25        8.79      3.25 o 
   5   2  14        8.96       14.38      6.97 o 
   6   2  14        1.77        3.60      4.52 o 
  -7   3  14        0.66        0.65      2.33 o 
  -6   3  14        2.86        1.30      1.62 o 
  -5   3  14       12.05       14.60      1.90 o 
  -4   3  14        2.90       -0.11      1.44 o 
  -3   3  14       12.62       10.97      1.60 o 
  -2   3  14        3.58        2.50      1.56 o 
  -1   3  14       48.39       48.67      1.96 o 
   0   3  14       24.66       23.95      1.81 o 
   1   3  14        6.48        3.03      1.59 o 
   2   3  14       41.10       46.06      2.84 o 
   3   3  14        8.87       16.83      3.54 o 
   4   3  14        0.76        1.05      6.92 o 
   5   3  14        1.67        5.05      3.40 o 
   6   3  14       12.19       20.52      4.23 o 
  -7   4  14        3.01        5.19      2.66 o 
  -6   4  14        1.62       -0.39      1.65 o 
  -5   4  14       10.72        8.21      2.02 o 
  -4   4  14        2.47        3.11      1.82 o 
  -3   4  14       17.52       17.22      1.73 o 
  -2   4  14        7.18        8.69      1.49 o 
  -1   4  14        5.16        4.85      1.51 o 
   0   4  14      186.09      197.66      3.67 o 
   1   4  14       41.37       47.74      5.30 o 
   2   4  14       56.06       56.85      7.94 o 
   3   4  14       26.02       15.25      7.66 o 
   4   4  14        6.36        8.44      7.72 o 
   5   4  14        4.01        0.39      6.91 o 
   6   4  14        1.00        8.38      6.87 o 
  -7   5  14        2.69        1.58      2.83 o 
  -6   5  14        3.99        3.37      2.15 o 
  -5   5  14        0.59       -1.78      1.78 o 
  -4   5  14        1.07        2.17      1.39 o 
  -3   5  14        1.56       -0.35      1.32 o 
  -2   5  14        6.08        3.25      1.33 o 
  -1   5  14       23.44       26.89      3.29 o 
   0   5  14       47.62       59.48      3.76 o 
   1   5  14       19.87       13.91      2.80 o 
   2   5  14        8.98        8.93      5.74 o 
   3   5  14        5.63        8.21      7.27 o 
   4   5  14        0.81        0.62      7.07 o 
   5   5  14        3.48        5.07      7.33 o 
  -6   6  14        0.64        0.52      2.62 o 
  -5   6  14        3.67        4.21      1.75 o 
  -4   6  14        1.22        1.04      1.59 o 
  -3   6  14        1.66        3.04      1.64 o 
  -2   6  14        0.18       -0.63      1.54 o 
  -1   6  14       12.69       12.13      2.75 o 
   0   6  14       27.01       30.65      3.29 o 
   1   6  14       14.76       12.29      2.91 o 
   2   6  14        2.08       -2.98      6.74 o 
   3   6  14        2.04       -6.05      6.81 o 
   4   6  14        9.22       -4.16      7.63 o 
   5   6  14        6.47       18.33      9.26 o 
  -6   7  14        2.54        2.26      1.94 o 
  -5   7  14        1.54        4.22      1.75 o 
  -4   7  14        0.84       -1.69      1.69 o 
  -3   7  14       10.74       12.13      1.81 o 
  -2   7  14        2.76        1.69      1.66 o 
  -1   7  14        5.06        9.12      3.53 o 
   0   7  14        4.69        7.06      3.25 o 
   1   7  14        3.06        2.79      3.26 o 
   2   7  14        2.21        2.42      6.97 o 
   3   7  14        0.93       -0.49      7.49 o 
   4   7  14        2.79       -4.71      7.69 o 
   5   7  14        2.45       11.16      9.56 o 
  -5   8  14        0.64        1.20      1.61 o 
  -4   8  14        0.99        3.87      2.46 o 
  -3   8  14        1.50        0.54      1.84 o 
  -2   8  14        1.58       -0.66      1.81 o 
  -1   8  14        5.37        2.17      3.09 o 
   0   8  14        0.09       -1.80      2.96 o 
   1   8  14        0.52       -0.12      3.35 o 
   2   8  14        3.50        0.79      7.30 o 
   3   8  14        4.44        4.03      8.44 o 
   4   8  14        0.03       10.01      9.07 o 
  -4   9  14        0.41       -1.74      3.06 o 
  -3   9  14        3.74        3.08      2.99 o 
  -2   9  14        3.08        2.53      1.91 o 
  -1   9  14        0.38       -2.16      4.71 o 
   0   9  14        1.11       -1.29      3.13 o 
   1   9  14        3.38       -0.24      3.58 o 
   2   9  14        3.17        5.66      8.31 o 
   3   9  14        1.07       -3.99      7.89 o 
  -2  10  14        0.50        2.59      2.21 o 
  -1  10  14        0.53        0.81      7.64 o 
   0  10  14        0.57       -3.16      3.16 o 
   1  10  14        1.59       -1.53      3.84 o 
  -3  -9  15        1.64       -0.01      2.46 o 
  -2  -9  15        0.16        1.48      1.85 o 
  -1  -9  15        1.24        1.42      2.10 o 
   0  -9  15        3.20        4.09      2.27 o 
   1  -9  15        3.97        0.90      3.05 o 
   2  -9  15        0.11       -2.88      2.88 o 
  -4  -8  15        3.14        4.66      2.09 o 
  -3  -8  15        4.17        9.61      2.08 o 
  -2  -8  15        1.34       -0.56      1.61 o 
  -1  -8  15        0.53        1.75      2.49 o 
   0  -8  15        1.82        3.03      1.72 o 
   1  -8  15        2.31       -1.19      1.69 o 
   2  -8  15        1.39       -0.56      1.38 o 
   3  -8  15        0.11       -1.08      2.22 o 
   4  -8  15        5.96        4.64      2.89 o 
  -5  -7  15        0.40        1.61      4.48 o 
  -4  -7  15        0.37        2.96      1.56 o 
  -3  -7  15        1.57        2.12      1.97 o 
  -2  -7  15        0.54        2.13      1.58 o 
  -1  -7  15       11.69       14.46      1.86 o 
   0  -7  15        2.70        1.75      1.39 o 
   1  -7  15        6.49        6.06      1.02 o 
   2  -7  15        2.51        5.09      1.49 o 
   3  -7  15        1.75        2.85      1.78 o 
   4  -7  15        0.41        0.42      2.39 o 
   5  -7  15       11.56       15.01      3.23 o 
  -6  -6  15        2.97        5.16      2.00 o 
  -5  -6  15        0.50        4.31      1.81 o 
  -4  -6  15        2.33        3.68      1.60 o 
  -3  -6  15        4.60        2.57      1.56 o 
  -2  -6  15        7.71       10.51      1.59 o 
  -1  -6  15        0.61       -0.10      1.37 o 
   0  -6  15       13.78       14.87      1.64 o 
   1  -6  15        0.73        1.36      1.12 o 
   2  -6  15        0.36       -0.33      1.05 o 
   3  -6  15        0.74       -0.53      1.19 o 
   4  -6  15        0.12       -0.47      1.67 o 
   5  -6  15        0.23       -0.97      3.22 o 
  -6  -5  15        0.04       -0.15      1.94 o 
  -5  -5  15        1.67        3.28      1.85 o 
  -4  -5  15        3.31        6.62      2.30 o 
  -3  -5  15        1.27        0.40      1.50 o 
  -2  -5  15        0.77        1.61      1.36 o 
  -1  -5  15       15.89       19.65      1.74 o 
   0  -5  15       11.25       11.81      1.39 o 
   1  -5  15        8.68        7.51      1.50 o 
   2  -5  15        3.89        2.18      1.65 o 
   3  -5  15        2.14        3.85      1.96 o 
   4  -5  15        3.84        1.45      1.34 o 
   5  -5  15        6.83        8.90      2.04 o 
   6  -5  15       10.47       14.51      3.28 o 
  -7  -4  15        3.38        1.92      3.20 o 
  -6  -4  15        1.81        0.23      2.20 o 
  -5  -4  15        1.52        2.80      1.87 o 
  -4  -4  15        5.45        5.71      1.88 o 
  -3  -4  15        3.55        1.64      1.78 o 
  -2  -4  15        5.10        2.82      1.10 o 
  -1  -4  15       12.22       11.46      1.22 o 
   0  -4  15        2.18       -0.50      1.15 o 
   1  -4  15        2.17        2.38      1.27 o 
   2  -4  15        7.84        9.57      1.80 o 
   3  -4  15        5.60        3.19      2.16 o 
   4  -4  15        4.04        6.41      1.17 o 
   5  -4  15        6.69        7.06      1.40 o 
   6  -4  15        0.34        0.78      2.78 o 
  -7  -3  15        5.79        4.69      9.10 o 
  -6  -3  15        0.02        0.57      3.35 o 
  -5  -3  15        1.58        0.07      1.79 o 
  -4  -3  15        7.05        5.38      1.83 o 
  -3  -3  15        8.39        8.50      1.37 o 
  -2  -3  15       52.95       55.76      2.15 o 
  -1  -3  15       24.10       26.65      1.47 o 
   0  -3  15       48.42       44.42      1.91 o 
   1  -3  15       38.86       34.19      1.62 o 
   2  -3  15       39.62       39.48      1.44 o 
   3  -3  15       57.94       57.53      2.04 o 
   4  -3  15        2.76        6.01      1.53 o 
   5  -3  15        1.69        2.70      1.57 o 
   6  -3  15        3.93        4.95      3.51 o 
  -7  -2  15        1.07        0.66      3.25 o 
  -6  -2  15        2.94        4.69      2.71 o 
  -5  -2  15       12.54       15.58      2.35 o 
  -4  -2  15        5.48        3.71      1.54 o 
  -3  -2  15       16.58       11.50      2.26 o 
  -2  -2  15       12.19       13.06      1.58 o 
  -1  -2  15       47.35       45.05      2.13 o 
   0  -2  15       87.86       88.10      2.17 o 
   1  -2  15       14.08       14.65      1.04 o 
   2  -2  15       11.80       15.87      1.22 o 
   3  -2  15       18.69       17.31      1.74 o 
   4  -2  15        0.72        3.44      1.82 o 
   5  -2  15        5.68        8.14      2.15 o 
   6  -2  15        8.49        4.65      2.18 o 
   7  -2  15        5.25        2.23      5.37 o 
  -7  -1  15        2.20        2.11      3.15 o 
  -6  -1  15        7.23       10.06      2.22 o 
  -5  -1  15        9.92       12.91      1.86 o 
  -4  -1  15       33.07       33.92      2.22 o 
  -3  -1  15        1.71       -0.67      1.34 o 
  -2  -1  15      225.49      206.80      3.69 o 
  -1  -1  15       14.86       14.95      1.72 o 
   0  -1  15      112.61       96.53      2.06 o 
   1  -1  15        7.23        5.38      1.16 o 
   2  -1  15       78.73       74.80      3.17 o 
   3  -1  15       47.45       55.08      2.27 o 
   4  -1  15        7.14        4.10      2.17 o 
   5  -1  15       14.36        9.78      2.35 o 
   6  -1  15        4.50        7.80      2.87 o 
  -7   0  15        0.13        3.87      3.27 o 
  -6   0  15       10.41       13.01      2.73 o 
  -5   0  15       18.42       15.86      2.79 o 
  -4   0  15        0.28        0.16      1.91 o 
  -3   0  15       15.03       14.32      2.22 o 
  -2   0  15        1.85        1.19      0.91 o 
  -1   0  15        0.19       -0.83      1.06 o 
   0   0  15       47.13       40.44      2.28 o 
   1   0  15      104.18      103.10      2.92 o 
   2   0  15       24.72       18.94      1.92 o 
   3   0  15       12.35        6.26      2.99 o 
   4   0  15        1.76       -1.88      2.17 o 
   5   0  15        7.60        7.45      3.23 o 
   6   0  15        0.63        0.43      4.19 o 
  -7   1  15        2.19        2.68      2.75 o 
  -6   1  15        7.23       10.30      3.40 o 
  -5   1  15        9.92        9.31      2.67 o 
  -4   1  15       33.07       39.53      2.68 o 
  -3   1  15        1.70        2.19      1.20 o 
  -2   1  15      225.57      214.32      3.38 o 
  -1   1  15       14.84       14.79      1.55 o 
   0   1  15      112.60       92.77      2.25 o 
   1   1  15        7.25        9.22      1.41 o 
   2   1  15       78.71       63.60      2.64 o 
   3   1  15       47.39       52.01      3.34 o 
   4   1  15        7.14        9.22      2.97 o 
   5   1  15       14.37       17.05      4.81 o 
   6   1  15        4.50        5.50      4.52 o 
  -7   2  15        1.07        1.39      3.33 o 
  -6   2  15        2.93        4.30      2.78 o 
  -5   2  15       12.54       15.11      1.86 o 
  -4   2  15        5.47        5.55      1.45 o 
  -3   2  15       16.59       12.09      1.54 o 
  -2   2  15       12.17       14.39      2.56 o 
  -1   2  15       47.34       46.26      1.91 o 
   0   2  15       87.83       87.70      2.98 o 
   1   2  15       14.10       14.82      2.62 o 
   2   2  15       11.80        9.91      2.60 o 
   3   2  15       18.71       17.66      2.57 o 
   4   2  15        0.71        3.40      3.50 o 
   5   2  15        5.68       15.39      3.69 o 
   6   2  15        8.46        8.84      4.84 o 
  -7   3  15        5.78        4.32      5.47 o 
  -6   3  15        0.02       -1.46      1.88 o 
  -5   3  15        1.57       -0.35      1.60 o 
  -4   3  15        7.05        5.46      1.66 o 
  -3   3  15        8.37       12.38      2.21 o 
  -2   3  15       53.01       60.48      2.84 o 
  -1   3  15       24.14       27.47      2.06 o 
   0   3  15       48.45       45.08      2.25 o 
   1   3  15       38.88       32.30      3.95 o 
   2   3  15       39.55       37.87      4.25 o 
   3   3  15       57.93       54.06      9.07 o 
   4   3  15        2.76        3.67      3.22 o 
   5   3  15        1.68        7.12      5.38 o 
   6   3  15        3.93        8.38      7.84 o 
  -7   4  15        3.37        1.01      2.87 o 
  -6   4  15        1.81        2.06      2.14 o 
  -5   4  15        1.52        1.17      2.57 o 
  -4   4  15        5.45        6.45      1.93 o 
  -3   4  15        3.56        6.87      1.91 o 
  -2   4  15        5.09        4.42      2.02 o 
  -1   4  15       12.20       11.59      2.26 o 
   0   4  15        2.17        0.94      1.72 o 
   1   4  15        2.17        2.67      2.79 o 
   2   4  15        7.85        9.55      4.06 o 
   3   4  15        5.60       10.28      7.23 o 
   4   4  15        4.04        8.12      7.63 o 
   5   4  15        6.67       -4.58      6.87 o 
   6   4  15        0.34       -3.14      6.77 o 
  -6   5  15        0.04        5.33      2.73 o 
  -5   5  15        1.67        0.08      1.94 o 
  -4   5  15        3.32        7.31      1.90 o 
  -3   5  15        1.27        1.96      2.03 o 
  -2   5  15        0.78        1.69      2.17 o 
  -1   5  15       15.94       20.84      2.65 o 
   0   5  15       11.25        9.13      5.30 o 
   1   5  15        8.66        8.04      2.84 o 
   2   5  15        3.88       -1.26      4.45 o 
   3   5  15        2.13       -2.88      7.23 o 
   4   5  15        3.83        5.30      7.72 o 
   5   5  15        6.84        6.22      8.05 o 
   6   5  15       10.49       13.81      9.10 o 
  -6   6  15        2.97        5.89      3.01 o 
  -5   6  15        0.50       -0.35      2.80 o 
  -4   6  15        2.34       -0.24      2.74 o 
  -3   6  15        4.60        3.91      2.33 o 
  -2   6  15        7.71       11.89      2.35 o 
  -1   6  15        0.61       -2.28      2.28 o 
   0   6  15       13.77       10.71      2.96 o 
   1   6  15        0.73       -2.48      2.48 o 
   2   6  15        0.36       -0.20      6.87 o 
   3   6  15        0.74        5.11      7.82 o 
   4   6  15        0.12       -0.72      7.92 o 
   5   6  15        0.23       -7.92      7.92 o 
  -5   7  15        0.40        1.86      2.88 o 
  -4   7  15        0.37       -1.42      3.37 o 
  -3   7  15        1.56        1.81      1.63 o 
  -2   7  15        0.54       -0.47      2.29 o 
  -1   7  15       11.71       20.12      4.89 o 
   0   7  15        2.71        4.66      3.37 o 
   1   7  15        6.48        1.87      6.01 o 
   2   7  15        2.53        8.02      7.99 o 
   3   7  15        1.74       -2.36      7.85 o 
   4   7  15        0.41        0.00      8.48 o 
   5   7  15       11.57       22.55     10.60 o 
  -4   8  15        3.14        0.53      4.02 o 
  -3   8  15        4.17       -1.65      2.85 o 
  -2   8  15        1.34        3.28      2.93 o 
  -1   8  15        0.53       -1.97      3.08 o 
   0   8  15        1.82        1.50      7.27 o 
   1   8  15        2.31       -1.93      6.76 o 
   2   8  15        1.39        2.32      7.56 o 
   3   8  15        0.11       -0.98      8.51 o 
   4   8  15        5.95        5.20      9.43 o 
  -3   9  15        1.64        1.90      2.23 o 
  -2   9  15        0.16        1.39      3.47 o 
  -1   9  15        1.24       -3.19      3.27 o 
   0   9  15        3.19        6.27      3.52 o 
   1   9  15        3.97        2.70      3.99 o 
   2   9  15        0.11       -2.16      8.25 o 
  -2  -9  16        0.93       -0.43      2.18 o 
  -1  -9  16        2.11        1.51      2.66 o 
   0  -9  16        2.30        2.50      2.36 o 
   1  -9  16        4.10        3.44      3.07 o 
  -4  -8  16        1.29        4.50      2.27 o 
  -3  -8  16        0.45        3.01      2.30 o 
  -2  -8  16        2.23        1.51      1.91 o 
  -1  -8  16        3.47        3.55      1.96 o 
   0  -8  16        2.44        0.71      1.75 o 
   1  -8  16        3.33        7.19      2.58 o 
   2  -8  16        0.80       -0.37      1.88 o 
   3  -8  16        0.73        3.56      2.36 o 
  -5  -7  16        4.14        6.02      2.80 o 
  -4  -7  16        3.13        4.05      1.70 o 
  -3  -7  16        0.83        1.54      1.70 o 
  -2  -7  16        0.69        1.37      1.67 o 
  -1  -7  16        4.34        6.53      1.78 o 
   0  -7  16        2.58        2.23      1.49 o 
   1  -7  16        2.69        3.46      1.12 o 
   2  -7  16        3.15        5.50      1.83 o 
   3  -7  16        1.09        3.54      1.91 o 
   4  -7  16        4.19        0.05      2.40 o 
  -5  -6  16        0.02        0.59      1.89 o 
  -4  -6  16        1.75        3.99      1.91 o 
  -3  -6  16        0.67       -1.14      1.56 o 
  -2  -6  16        9.24        6.52      1.66 o 
  -1  -6  16        3.75        3.24      1.88 o 
   0  -6  16        2.93        1.61      1.41 o 
   1  -6  16        8.98       12.33      1.36 o 
   2  -6  16        1.67        0.10      1.28 o 
   3  -6  16        1.74        0.16      1.61 o 
   4  -6  16        3.43        4.05      2.33 o 
   5  -6  16        0.73        1.59      2.75 o 
  -6  -5  16        3.73        8.01      3.16 o 
  -5  -5  16        0.12        3.30      1.95 o 
  -4  -5  16        0.89       -2.13      2.22 o 
  -3  -5  16        2.13        0.93      1.65 o 
  -2  -5  16        0.12       -0.70      1.57 o 
  -1  -5  16        1.39        1.01      1.11 o 
   0  -5  16       14.69       13.90      1.49 o 
   1  -5  16       21.58       22.91      1.85 o 
   2  -5  16        7.28        7.59      1.67 o 
   3  -5  16        2.82       -0.09      1.79 o 
   4  -5  16        8.31       11.87      1.88 o 
   5  -5  16        0.76        1.54      2.35 o 
  -6  -4  16        1.31        3.04      3.30 o 
  -5  -4  16        1.31        1.50      2.17 o 
  -4  -4  16        1.29        2.26      2.12 o 
  -3  -4  16        0.70        0.52      1.86 o 
  -2  -4  16        6.65        6.40      1.38 o 
  -1  -4  16        9.97        9.76      1.43 o 
   0  -4  16       28.61       24.10      1.65 o 
   1  -4  16        0.52        0.12      1.28 o 
   2  -4  16        7.09        5.57      1.78 o 
   3  -4  16        3.71        4.35      1.84 o 
   4  -4  16        3.79        5.79      1.36 o 
   5  -4  16        0.52        1.97      1.89 o 
   6  -4  16        2.48        3.39      3.33 o 
  -7  -3  16        1.71        2.38      6.86 o 
  -6  -3  16        0.25        1.15      2.42 o 
  -5  -3  16        1.30        1.60      1.87 o 
  -4  -3  16        3.80        5.53      1.34 o 
  -3  -3  16       17.89       13.96      1.72 o 
  -2  -3  16       24.54       28.22      2.72 o 
  -1  -3  16        6.95        9.38      1.40 o 
   0  -3  16        8.98        4.28      1.28 o 
   1  -3  16       14.46       13.94      2.07 o 
   2  -3  16       12.52        9.31      1.77 o 
   3  -3  16        0.35       -0.38      1.12 o 
   4  -3  16       14.48       21.41      1.98 o 
   5  -3  16        9.96       11.30      2.11 o 
   6  -3  16       28.12       37.51      4.00 o 
  -7  -2  16        1.71        2.81      3.51 o 
  -6  -2  16        5.91        7.59      1.71 o 
  -5  -2  16        6.05        5.84      1.67 o 
  -4  -2  16        4.68        6.14      1.66 o 
  -3  -2  16        0.56        0.67      1.41 o 
  -2  -2  16       46.33       52.02      2.80 o 
  -1  -2  16       64.07       62.30      3.12 o 
   0  -2  16        0.96        0.17      1.36 o 
   1  -2  16       66.53       69.45      1.93 o 
   2  -2  16       27.55       24.77      1.49 o 
   3  -2  16       15.43       17.20      2.21 o 
   4  -2  16        6.95       12.15      2.18 o 
   5  -2  16        7.86        7.48      2.17 o 
   6  -2  16        8.95       17.94      4.13 o 
  -7  -1  16        0.95        2.89      3.26 o 
  -6  -1  16        4.05        4.26      2.14 o 
  -5  -1  16        1.69       -0.41      1.69 o 
  -4  -1  16        1.89        2.36      2.45 o 
  -3  -1  16       64.50       62.31      2.64 o 
  -2  -1  16       19.49       14.79      1.75 o 
  -1  -1  16       25.19       29.54      1.97 o 
   0  -1  16       41.91       46.54      1.81 o 
   1  -1  16       45.23       38.37      2.94 o 
   2  -1  16        0.63       -0.64      1.28 o 
   3  -1  16       10.20       12.15      2.94 o 
   4  -1  16        2.15       -0.72      2.43 o 
   5  -1  16        1.24        9.22      3.33 o 
   6  -1  16       33.18       35.15      6.68 o 
  -7   0  16        1.21        1.43      3.33 o 
  -6   0  16       15.42       16.85      3.00 o 
  -5   0  16       10.66       13.51      2.66 o 
  -4   0  16        6.99        8.49      2.55 o 
  -3   0  16        0.94       -0.32      1.71 o 
  -2   0  16       65.19       62.90      1.98 o 
  -1   0  16      120.03      108.70      2.64 o 
   0   0  16       31.20       33.48      1.97 o 
   1   0  16      135.87      128.06      3.20 o 
   2   0  16       25.27       21.82      2.50 o 
   3   0  16        0.15       -0.18      1.93 o 
   4   0  16        0.22       -2.73      7.63 o 
   5   0  16       10.08        8.48      3.37 o 
   6   0  16       26.24       38.45      6.51 o 
  -7   1  16        0.95        3.73      5.33 o 
  -6   1  16        4.04        6.32      2.72 o 
  -5   1  16        1.69       -0.73      2.30 o 
  -4   1  16        1.88       -2.12      2.12 o 
  -3   1  16       64.52       59.86      2.13 o 
  -2   1  16       19.46       16.98      2.17 o 
  -1   1  16       25.19       26.28      1.74 o 
   0   1  16       41.94       42.24      2.06 o 
   1   1  16       45.23       44.25      2.46 o 
   2   1  16        0.63       -1.28      1.78 o 
   3   1  16       10.21        7.66      2.60 o 
   4   1  16        2.14        1.65      2.66 o 
   5   1  16        1.23        4.52      3.83 o 
   6   1  16       33.13       29.58      6.35 o 
  -7   2  16        1.70       -4.61      4.78 o 
  -6   2  16        5.92        6.55      2.81 o 
  -5   2  16        6.05        7.98      2.45 o 
  -4   2  16        4.68        3.54      1.43 o 
  -3   2  16        0.55        0.09      1.33 o 
  -2   2  16       46.38       47.86      2.35 o 
  -1   2  16       64.06       58.27      2.76 o 
   0   2  16        0.95        0.55      1.92 o 
   1   2  16       66.58       72.27      4.52 o 
   2   2  16       27.51       31.20      3.85 o 
   3   2  16       15.44       21.64      3.75 o 
   4   2  16        6.97        5.84      4.97 o 
   5   2  16        7.86       12.24      4.91 o 
   6   2  16        8.95        4.35      4.88 o 
  -7   3  16        1.71       -3.04      5.40 o 
  -6   3  16        0.25        3.23      2.18 o 
  -5   3  16        1.30       -1.01      1.76 o 
  -4   3  16        3.79        4.00      1.69 o 
  -3   3  16       17.92       19.01      1.90 o 
  -2   3  16       24.51       27.93      2.45 o 
  -1   3  16        6.96        7.86      1.97 o 
   0   3  16        9.01       10.15      2.17 o 
   1   3  16       14.49       10.93      2.22 o 
   2   3  16       12.51       15.41      3.29 o 
   3   3  16        0.35       -6.02      6.35 o 
   4   3  16       14.47       21.76      7.85 o 
   5   3  16        9.91       28.60      8.31 o 
   6   3  16       28.07       40.81      7.07 o 
  -7   4  16        4.67        6.48      3.83 o 
  -6   4  16        1.31        1.45      2.43 o 
  -5   4  16        1.31        2.13      2.00 o 
  -4   4  16        1.29        1.94      1.94 o 
  -3   4  16        0.69        2.70      1.86 o 
  -2   4  16        6.67        6.27      1.96 o 
  -1   4  16        9.96       10.96      1.88 o 
   0   4  16       28.59       23.22      3.23 o 
   1   4  16        0.53       -0.78      2.40 o 
   2   4  16        7.08        7.16      5.14 o 
   3   4  16        3.71        7.07      7.49 o 
   4   4  16        3.79       -2.39      7.20 o 
   5   4  16        0.53       11.13      7.76 o 
   6   4  16        2.48       14.50      8.38 o 
  -6   5  16        3.73        3.57      2.85 o 
  -5   5  16        0.12        4.12      2.31 o 
  -4   5  16        0.89        0.05      1.98 o 
  -3   5  16        2.13        1.21      2.34 o 
  -2   5  16        0.11       -1.78      2.19 o 
  -1   5  16        1.39        0.77      1.98 o 
   0   5  16       14.70       10.55      3.03 o 
   1   5  16       21.66       23.63      4.84 o 
   2   5  16        7.27       13.01      7.66 o 
   3   5  16        2.82       -0.29      7.56 o 
   4   5  16        8.31       13.84      8.61 o 
   5   5  16        0.76       22.97      9.43 o 
  -6   6  16        0.37       -0.29      2.98 o 
  -5   6  16        0.02        4.06      2.91 o 
  -4   6  16        1.76        1.48      2.34 o 
  -3   6  16        0.67       -3.28      3.28 o 
  -2   6  16        9.22        7.61      2.49 o 
  -1   6  16        3.75        6.02      2.77 o 
   0   6  16        2.93       -2.14      2.68 o 
   1   6  16        8.97        5.11      4.20 o 
   2   6  16        1.67       -6.35      6.35 o 
   3   6  16        1.73        1.01      7.79 o 
   4   6  16        3.43       -4.16      8.05 o 
   5   6  16        0.73       10.18      9.33 o 
  -5   7  16        4.13        5.30      3.11 o 
  -4   7  16        3.14        0.75      3.22 o 
  -3   7  16        0.83       -0.28      2.47 o 
  -2   7  16        0.69       -1.77      1.87 o 
  -1   7  16        4.34        7.97      2.93 o 
   0   7  16        2.58       -1.94      3.36 o 
   1   7  16        2.70       -7.43      7.43 o 
   2   7  16        3.15       12.21      8.38 o 
   3   7  16        1.10       -7.95      7.95 o 
   4   7  16        4.19        8.12      9.39 o 
  -4   8  16        1.28        2.12      2.27 o 
  -3   8  16        0.45        0.75      2.42 o 
  -2   8  16        2.23       -0.37      2.19 o 
  -1   8  16        3.47       -0.75      3.37 o 
   0   8  16        2.44       -3.22      7.51 o 
   1   8  16        3.33       -4.52      7.72 o 
   2   8  16        0.80        1.80      8.61 o 
   3   8  16        0.73       -8.41      8.61 o 
  -2   9  16        0.93        3.47      3.33 o 
  -1   9  16        2.11        1.63      3.45 o 
   0   9  16        2.30        0.76      3.95 o 
   1   9  16        4.10       -7.92      7.92 o 
  -3  -8  17        2.03       -0.66      2.36 o 
  -2  -8  17        1.03       -0.70      2.16 o 
  -1  -8  17        8.22        8.15      2.21 o 
   0  -8  17        2.06       -2.03      2.03 o 
   1  -8  17        5.42        1.99      2.98 o 
   2  -8  17        2.56        1.64      2.08 o 
  -4  -7  17        1.49        0.60      1.95 o 
  -3  -7  17        0.76        2.07      2.86 o 
  -2  -7  17       10.10       14.22      2.44 o 
  -1  -7  17        1.77        3.11      1.78 o 
   0  -7  17        0.61        1.20      1.72 o 
   1  -7  17        1.36        1.68      1.25 o 
   2  -7  17        0.33       -0.45      1.73 o 
   3  -7  17        1.38        2.04      2.38 o 
  -5  -6  17        4.46        7.97      3.02 o 
  -4  -6  17        0.65       -0.16      1.88 o 
  -3  -6  17        1.13        1.94      1.79 o 
  -2  -6  17        1.06        2.07      1.79 o 
  -1  -6  17       20.52       21.89      2.07 o 
   0  -6  17        3.20        3.41      1.25 o 
   1  -6  17        0.86        1.95      1.36 o 
   2  -6  17        3.28        3.23      1.68 o 
   3  -6  17        2.44        0.90      1.88 o 
   4  -6  17        3.73        1.40      2.53 o 
  -6  -5  17        0.16        1.86      3.21 o 
  -5  -5  17        0.52       -1.29      2.01 o 
  -4  -5  17        0.30        1.52      1.91 o 
  -3  -5  17        1.50       -0.29      1.94 o 
  -2  -5  17        2.26        3.34      2.35 o 
  -1  -5  17        0.02        0.87      1.47 o 
   0  -5  17        0.26       -0.85      1.27 o 
   1  -5  17        5.69        4.63      1.57 o 
   2  -5  17        2.66        3.00      1.63 o 
   3  -5  17        9.62       11.19      1.72 o 
   4  -5  17        5.45       10.25      2.84 o 
   5  -5  17        0.76        1.00      2.70 o 
  -6  -4  17        2.86        5.78      3.43 o 
  -5  -4  17        0.68       -0.23      3.14 o 
  -4  -4  17        1.48        3.51      2.04 o 
  -3  -4  17        7.36        8.81      2.22 o 
  -2  -4  17        2.41        3.13      1.44 o 
  -1  -4  17       21.70       25.12      1.88 o 
   0  -4  17        2.59        4.39      1.47 o 
   1  -4  17       17.61       18.60      1.79 o 
   2  -4  17        7.81        3.80      1.80 o 
   3  -4  17        5.59        6.15      1.99 o 
   4  -4  17        3.77        4.32      1.88 o 
   5  -4  17        5.70        8.75      2.66 o 
  -6  -3  17        2.26       -1.08      5.56 o 
  -5  -3  17        3.54        2.78      3.45 o 
  -4  -3  17        0.63       -1.15      1.36 o 
  -3  -3  17        1.27       -0.70      2.13 o 
  -2  -3  17       18.69       15.11      1.82 o 
  -1  -3  17        1.27       -0.20      1.58 o 
   0  -3  17        1.47        2.39      1.46 o 
   1  -3  17        1.41        2.83      1.54 o 
   2  -3  17        3.97        8.00      1.74 o 
   3  -3  17        1.66       -0.74      1.45 o 
   4  -3  17        1.80        2.32      1.62 o 
   5  -3  17        0.30       -2.33      2.33 o 
   6  -3  17        4.19       -0.23      4.61 o 
  -6  -2  17        0.41       -0.48      1.68 o 
  -5  -2  17        1.76        4.03      1.65 o 
  -4  -2  17        3.80        3.97      1.68 o 
  -3  -2  17       47.38       54.08      2.55 o 
  -2  -2  17        3.98        3.40      1.59 o 
  -1  -2  17        5.52        7.96      1.78 o 
   0  -2  17       17.56       17.70      2.15 o 
   1  -2  17       41.34       41.12      1.99 o 
   2  -2  17       28.32       34.21      1.84 o 
   3  -2  17        5.66        6.73      1.81 o 
   4  -2  17       11.88       10.66      2.87 o 
   5  -2  17        1.53        0.21      2.96 o 
   6  -2  17        5.23       -2.23      4.55 o 
  -7  -1  17        0.81       -0.47      2.66 o 
  -6  -1  17        4.41        7.63      2.10 o 
  -5  -1  17       10.22        7.89      2.05 o 
  -4  -1  17        1.39        0.75      1.70 o 
  -3  -1  17        0.45       -0.81      1.64 o 
  -2  -1  17       22.37       17.25      2.04 o 
  -1  -1  17        1.41        0.48      1.60 o 
   0  -1  17       30.27       29.68      1.56 o 
   1  -1  17        2.82        0.95      1.24 o 
   2  -1  17        0.01        0.14      1.48 o 
   3  -1  17        1.14       -1.00      1.97 o 
   4  -1  17        1.65       -1.33      5.15 o 
   5  -1  17        0.08        0.16      2.89 o 
   6  -1  17        3.06        4.52      5.07 o 
  -7   0  17        0.58        5.63      4.91 o 
  -6   0  17        1.37       -1.68      2.49 o 
  -5   0  17        0.42       -0.23      2.43 o 
  -4   0  17        0.63        0.02      1.93 o 
  -3   0  17       52.77       56.43      3.09 o 
  -2   0  17       18.33       16.43      2.31 o 
  -1   0  17        0.04        0.06      1.15 o 
   0   0  17       18.69       22.00      1.54 o 
   1   0  17       31.52       25.72      2.03 o 
   2   0  17       22.56       28.25      2.73 o 
   3   0  17        0.27       -1.53      2.94 o 
   4   0  17        4.04        2.11      2.96 o 
   5   0  17        1.06        5.95      3.35 o 
  -7   1  17        0.81        4.75      5.60 o 
  -6   1  17        4.41        1.46      2.80 o 
  -5   1  17       10.22       15.22      2.90 o 
  -4   1  17        1.39        3.28      2.53 o 
  -3   1  17        0.46       -0.73      1.20 o 
  -2   1  17       22.37       22.24      1.66 o 
  -1   1  17        1.41        0.19      1.44 o 
   0   1  17       30.28       29.66      2.09 o 
   1   1  17        2.81        2.84      1.73 o 
   2   1  17        0.01       -0.79      2.26 o 
   3   1  17        1.14       -0.60      2.06 o 
   4   1  17        1.65       -1.94      6.38 o 
   5   1  17        0.07        5.96      4.42 o 
  -7   2  17        0.28        8.93      6.12 o 
  -6   2  17        0.41       -0.49      3.35 o 
  -5   2  17        1.77       -0.77      2.60 o 
  -4   2  17        3.77        1.96      1.76 o 
  -3   2  17       47.43       48.90      3.46 o 
  -2   2  17        3.98        2.99      1.79 o 
  -1   2  17        5.53        5.50      1.68 o 
   0   2  17       17.62       21.54      2.81 o 
   1   2  17       41.31       40.24      2.90 o 
   2   2  17       28.29       31.43      3.17 o 
   3   2  17        5.65       10.80      4.91 o 
   4   2  17       11.90       14.43      3.88 o 
   5   2  17        1.54        1.70      4.12 o 
  -6   3  17        2.26        3.88      3.88 o 
  -5   3  17        3.54        3.49      2.67 o 
  -4   3  17        0.63       -1.61      1.61 o 
  -3   3  17        1.27       -1.76      1.76 o 
  -2   3  17       18.71       14.85      2.14 o 
  -1   3  17        1.27        0.88      2.30 o 
   0   3  17        1.47        4.00      2.35 o 
   1   3  17        1.41       -0.04      2.31 o 
   2   3  17        3.96        1.65      2.99 o 
   3   3  17        1.66        4.78      7.23 o 
   4   3  17        1.79        7.56      7.13 o 
   5   3  17        0.29       14.24      7.82 o 
  -6   4  17        2.87        2.56      2.56 o 
  -5   4  17        0.68       -0.43      1.73 o 
  -4   4  17        1.47        3.33      2.08 o 
  -3   4  17        7.38        5.39      2.07 o 
  -2   4  17        2.41        3.32      1.90 o 
  -1   4  17       21.69       21.34      2.42 o 
   0   4  17        2.60        5.59      3.04 o 
   1   4  17       17.66       20.46      5.67 o 
   2   4  17        7.81       14.74      4.41 o 
   3   4  17        5.60       -0.56      6.61 o 
   4   4  17        3.78        6.64      7.85 o 
   5   4  17        5.72       13.68      8.61 o 
  -6   5  17        0.16        2.36      3.24 o 
  -5   5  17        0.52        0.85      3.08 o 
  -4   5  17        0.30       -0.02      2.51 o 
  -3   5  17        1.50        2.33      2.47 o 
  -2   5  17        2.25        6.55      3.05 o 
  -1   5  17        0.02        0.58      2.06 o 
   0   5  17        0.26        2.69      4.06 o 
   1   5  17        5.70        3.46      4.21 o 
   2   5  17        2.66        8.05      4.37 o 
   3   5  17        9.64       18.69      8.90 o 
   4   5  17        5.44        1.51      8.38 o 
   5   5  17        0.76        6.45      8.31 o 
  -5   6  17        4.45        1.31      3.01 o 
  -4   6  17        0.66        2.97      4.04 o 
  -3   6  17        1.12        4.01      4.34 o 
  -2   6  17        1.06        3.93      2.86 o 
  -1   6  17       20.51       29.01      5.50 o 
   0   6  17        3.20        7.20      3.03 o 
   1   6  17        0.87        4.91      4.40 o 
   2   6  17        3.27        2.49      7.92 o 
   3   6  17        2.44       11.39      8.97 o 
   4   6  17        3.74       14.20      9.36 o 
  -4   7  17        1.49       -2.59      4.63 o 
  -3   7  17        0.76       -2.55      2.55 o 
  -2   7  17       10.09        8.03      2.37 o 
  -1   7  17        1.78       -0.33      2.87 o 
   0   7  17        0.61        1.86      3.42 o 
   1   7  17        1.36       -2.88      7.63 o 
   2   7  17        0.33       -4.03      8.15 o 
   3   7  17        1.38       -2.26      8.77 o 
  -3   8  17        2.03        1.22      2.72 o 
  -2   8  17        1.03       -1.07      2.23 o 
  -1   8  17        8.22        7.50      3.76 o 
   0   8  17        2.07       -1.75      6.68 o 
   1   8  17        5.41        4.09      8.87 o 
   2   8  17        2.57       -0.95      8.93 o 
  -2  -8  18        2.41        0.03      6.02 o 
  -1  -8  18        4.27        5.73      2.85 o 
   0  -8  18        4.82        3.88      3.01 o 
   1  -8  18        0.76        5.10      4.13 o 
  -3  -7  18        2.57        1.63      3.38 o 
  -2  -7  18        1.16        2.61      2.57 o 
  -1  -7  18       11.70       13.20      2.87 o 
   0  -7  18        0.19       -0.45      2.21 o 
   1  -7  18        5.87        3.67      1.53 o 
   2  -7  18        1.63        4.46      2.07 o 
   3  -7  18        2.17        4.82      4.73 o 
  -4  -6  18        0.40       -2.47      2.47 o 
  -3  -6  18        0.28       -1.84      2.02 o 
  -2  -6  18        7.45        7.92      2.19 o 
  -1  -6  18        1.09        1.75      1.85 o 
   0  -6  18        1.13       -0.73      1.56 o 
   1  -6  18        3.30        4.13      1.67 o 
   2  -6  18        8.32        9.98      2.11 o 
   3  -6  18       19.67       23.49      3.12 o 
   4  -6  18        1.03        1.25      2.84 o 
  -5  -5  18        2.47        3.55      3.20 o 
  -4  -5  18        2.47        2.84      2.32 o 
  -3  -5  18        0.43        2.50      2.09 o 
  -2  -5  18        2.50        1.86      1.85 o 
  -1  -5  18        9.82       11.01      1.59 o 
   0  -5  18       17.80       22.44      1.95 o 
   1  -5  18        4.09        1.76      1.77 o 
   2  -5  18        3.08        5.54      1.98 o 
   3  -5  18        1.51        1.27      1.74 o 
   4  -5  18        7.56        7.17      2.98 o 
  -6  -4  18        0.40        3.11      5.07 o 
  -5  -4  18        0.53       -0.80      3.08 o 
  -4  -4  18        0.50        0.90      2.04 o 
  -3  -4  18        1.12        0.65      1.95 o 
  -2  -4  18        0.74       -0.62      1.44 o 
  -1  -4  18        3.19        5.60      1.57 o 
   0  -4  18        6.45        9.12      1.72 o 
   1  -4  18        0.57        1.07      1.67 o 
   2  -4  18       10.46       13.07      2.36 o 
   3  -4  18       18.12       23.96      2.54 o 
   4  -4  18        2.12        2.75      2.38 o 
   5  -4  18        4.14        4.57      3.16 o 
  -6  -3  18        1.34        2.15      5.63 o 
  -5  -3  18        1.58        2.27      2.48 o 
  -4  -3  18        1.76        1.74      1.78 o 
  -3  -3  18        7.81        2.85      1.60 o 
  -2  -3  18        8.00        9.33      2.03 o 
  -1  -3  18        1.25       -1.60      1.60 o 
   0  -3  18        9.79       14.12      2.38 o 
   1  -3  18        5.06        5.28      1.81 o 
   2  -3  18       14.26       15.15      2.51 o 
   3  -3  18        2.25        2.64      2.47 o 
   4  -3  18        6.60        8.23      3.17 o 
   5  -3  18        8.83       12.22      4.08 o 
  -6  -2  18        2.26        3.24      2.05 o 
  -5  -2  18        4.84        7.64      1.88 o 
  -4  -2  18        2.02        2.06      1.66 o 
  -3  -2  18        2.62        0.31      1.67 o 
  -2  -2  18       18.37       20.39      1.91 o 
  -1  -2  18       11.01        9.81      2.06 o 
   0  -2  18        2.66       -0.09      1.78 o 
   1  -2  18        5.53        7.59      2.14 o 
   2  -2  18        6.70        6.04      1.47 o 
   3  -2  18        1.14        2.03      2.09 o 
   4  -2  18        3.01        6.71      2.77 o 
   5  -2  18        1.79       -1.44      4.19 o 
  -6  -1  18        0.24       -2.16      2.16 o 
  -5  -1  18        0.52        1.57      1.97 o 
  -4  -1  18        0.06        3.68      1.98 o 
  -3  -1  18        3.24        9.21      2.11 o 
  -2  -1  18       15.51       15.21      2.25 o 
  -1  -1  18        9.25        8.52      1.86 o 
   0  -1  18        3.49        1.75      1.05 o 
   1  -1  18       12.86       13.53      1.52 o 
   2  -1  18        8.20        7.66      1.74 o 
   3  -1  18        2.97        4.14      2.18 o 
   4  -1  18        1.85       -2.42      2.42 o 
   5  -1  18       15.84       12.21      3.89 o 
  -6   0  18        2.22        6.39      3.55 o 
  -5   0  18        3.17        2.78      2.18 o 
  -4   0  18        2.68        2.45      1.99 o 
  -3   0  18        0.86        0.78      1.88 o 
  -2   0  18       19.02       23.62      3.95 o 
  -1   0  18        0.25        1.08      1.87 o 
   0   0  18        2.67        0.18      1.35 o 
   1   0  18       30.81       28.23      2.18 o 
   2   0  18        0.02       -1.85      1.85 o 
   3   0  18        0.95        0.92      2.13 o 
   4   0  18        5.22        3.10      3.13 o 
   5   0  18        2.92       -0.14      3.20 o 
  -6   1  18        0.24       -2.68      4.55 o 
  -5   1  18        0.52       -1.01      2.46 o 
  -4   1  18        0.06       -0.37      2.41 o 
  -3   1  18        3.25        5.62      2.11 o 
  -2   1  18       15.50       14.71      1.56 o 
  -1   1  18        9.28        9.68      1.59 o 
   0   1  18        3.50        1.80      1.77 o 
   1   1  18       12.85       10.21      2.57 o 
   2   1  18        8.22        7.94      2.16 o 
   3   1  18        2.97        1.61      2.86 o 
   4   1  18        1.84        6.49      4.03 o 
   5   1  18       15.82       12.04      5.40 o 
  -6   2  18        2.26        4.75      5.53 o 
  -5   2  18        4.84        5.19      4.37 o 
  -4   2  18        2.02        2.24      1.93 o 
  -3   2  18        2.62        0.14      1.98 o 
  -2   2  18       18.37       17.48      1.98 o 
  -1   2  18       11.04       11.25      2.33 o 
   0   2  18        2.67        3.48      2.08 o 
   1   2  18        5.53        2.86      2.15 o 
   2   2  18        6.70        8.17      4.10 o 
   3   2  18        1.13        3.02      8.03 o 
   4   2  18        2.98        2.59      6.81 o 
   5   2  18        1.79       -1.24      3.99 o 
  -6   3  18        1.34        5.20      5.69 o 
  -5   3  18        1.58        4.58      2.91 o 
  -4   3  18        1.76        3.07      2.46 o 
  -3   3  18        7.82        7.85      3.01 o 
  -2   3  18        7.98        5.34      2.57 o 
  -1   3  18        1.26       -1.84      1.99 o 
   0   3  18        9.78       10.75      2.42 o 
   1   3  18        5.07        1.40      2.87 o 
   2   3  18       14.28       14.85      5.15 o 
   3   3  18        2.23       15.77      7.66 o 
   4   3  18        6.60        4.09      7.56 o 
   5   3  18        8.82       25.76      8.74 o 
  -6   4  18        0.40       -2.78      2.91 o 
  -5   4  18        0.53        4.26      2.55 o 
  -4   4  18        0.50        1.59      2.10 o 
  -3   4  18        1.12        4.87      2.05 o 
  -2   4  18        0.74        2.15      2.12 o 
  -1   4  18        3.21        0.94      4.04 o 
   0   4  18        6.45       10.12      3.15 o 
   1   4  18        0.58        4.05      4.04 o 
   2   4  18       10.47        6.57      4.71 o 
   3   4  18       18.13       31.42      9.39 o 
   4   4  18        2.11        3.34      8.18 o 
   5   4  18        4.14        2.68      7.99 o 
  -5   5  18        2.46        4.71      3.73 o 
  -4   5  18        2.47        3.38      3.85 o 
  -3   5  18        0.43       -1.65      2.43 o 
  -2   5  18        2.50        0.49      2.44 o 
  -1   5  18        9.80        9.36      2.35 o 
   0   5  18       17.79       18.54      4.72 o 
   1   5  18        4.09        2.96      7.04 o 
   2   5  18        3.08       11.11      5.11 o 
   3   5  18        1.51        0.82      8.18 o 
   4   5  18        7.55       26.80      9.92 o 
  -4   6  18        0.40        1.18      3.14 o 
  -3   6  18        0.29       -2.46      2.46 o 
  -2   6  18        7.44        3.97      6.96 o 
  -1   6  18        1.09       -0.09      3.12 o 
   0   6  18        1.13        2.08      4.32 o 
   1   6  18        3.30       -0.25      4.39 o 
   2   6  18        8.34        6.28      8.64 o 
   3   6  18       19.69       24.45      9.85 o 
   4   6  18        1.03       11.13      9.72 o 
  -3   7  18        2.57        1.28      2.98 o 
  -2   7  18        1.16        2.41      2.87 o 
  -1   7  18       11.69       11.46      3.72 o 
   0   7  18        0.19        3.83      8.38 o 
   1   7  18        5.86        4.29      8.80 o 
   2   7  18        1.63       -3.40      8.48 o 
   3   7  18        2.17       16.72      9.98 o 
  -2   8  18        2.41        2.09      3.21 o 
  -1   8  18        4.27        0.40      4.47 o 
   0   8  18        4.82       10.70      9.52 o 
   1   8  18        0.75        8.80      9.16 o 
  -2  -7  19        9.74        9.61      2.95 o 
  -1  -7  19        3.77       -2.40      3.03 o 
   0  -7  19        8.11       13.69      3.66 o 
   1  -7  19        5.06        4.83      3.75 o 
  -4  -6  19        2.10        6.91      4.48 o 
  -3  -6  19        1.14        0.39      3.25 o 
  -2  -6  19        1.36       -2.08      2.08 o 
  -1  -6  19        3.17        1.10      2.71 o 
   0  -6  19        0.32       -1.83      1.83 o 
   1  -6  19        1.49       -0.22      1.73 o 
   2  -6  19        0.89       -0.88      2.10 o 
   3  -6  19        6.12        9.56      3.43 o 
  -4  -5  19        1.01        1.61      3.69 o 
  -3  -5  19        0.45        0.61      3.08 o 
  -2  -5  19        9.91       11.19      2.37 o 
  -1  -5  19       10.09       12.30      1.70 o 
   0  -5  19        2.58        2.10      1.64 o 
   1  -5  19        4.90        1.32      1.89 o 
   2  -5  19        3.63        4.57      2.27 o 
   3  -5  19       12.85       17.68      3.16 o 
   4  -5  19        3.62        3.30      3.31 o 
  -5  -4  19        3.88        6.35      3.58 o 
  -4  -4  19        3.51        7.69      3.48 o 
  -3  -4  19        1.49       -0.74      2.14 o 
  -2  -4  19        0.91        1.08      1.99 o 
  -1  -4  19        2.06        0.93      1.72 o 
   0  -4  19       15.52       14.94      2.05 o 
   1  -4  19        2.22        0.14      2.73 o 
   2  -4  19        4.92        6.15      2.49 o 
   3  -4  19        4.58        5.43      2.67 o 
   4  -4  19        2.59        6.92      3.46 o 
  -5  -3  19        3.09        0.28      3.28 o 
  -4  -3  19        0.22       -1.58      1.58 o 
  -3  -3  19        2.40        4.13      1.79 o 
  -2  -3  19        9.11        9.27      2.81 o 
  -1  -3  19       14.64       14.24      2.22 o 
   0  -3  19        5.14        1.99      1.90 o 
   1  -3  19        2.47        0.57      1.75 o 
   2  -3  19        5.91        6.58      2.20 o 
   3  -3  19        7.37        9.45      3.40 o 
   4  -3  19        0.37       -1.64      5.56 o 
  -6  -2  19        0.87       -1.08      2.42 o 
  -5  -2  19        0.91        3.33      2.11 o 
  -4  -2  19        0.48       -1.01      1.83 o 
  -3  -2  19        0.26        2.38      1.93 o 
  -2  -2  19       12.50       12.92      2.59 o 
  -1  -2  19        1.50        0.15      1.88 o 
   0  -2  19        4.88        3.45      1.95 o 
   1  -2  19        2.88        4.60      2.11 o 
   2  -2  19        8.66        8.14      2.32 o 
   3  -2  19        1.70        0.91      2.25 o 
   4  -2  19        9.66       10.28      3.19 o 
   5  -2  19       24.75       33.51      6.77 o 
  -6  -1  19        1.46        1.77      3.34 o 
  -5  -1  19        1.43       -0.90      2.32 o 
  -4  -1  19        0.17        0.67      1.98 o 
  -3  -1  19        0.80        0.71      2.00 o 
  -2  -1  19       37.60       39.55      2.91 o 
  -1  -1  19        1.45        0.03      2.24 o 
   0  -1  19        0.23        0.62      1.85 o 
   1  -1  19        9.15       10.95      1.62 o 
   2  -1  19        5.24        3.70      1.70 o 
   3  -1  19        5.25        6.84      2.43 o 
   4  -1  19        0.11       -2.58      3.17 o 
   5  -1  19        7.65        6.81      5.53 o 
  -6   0  19        0.89       -1.57      2.85 o 
  -5   0  19        0.15        3.52      2.53 o 
  -4   0  19        0.16       -0.25      2.08 o 
  -3   0  19        0.29        0.85      1.99 o 
  -2   0  19        0.34        0.97      2.06 o 
  -1   0  19       16.87       17.36      1.46 o 
   0   0  19        3.22        6.41      2.37 o 
   1   0  19        0.00       -1.54      1.54 o 
   2   0  19        0.02       -1.93      1.93 o 
   3   0  19        0.06       -1.28      2.16 o 
   4   0  19        2.22       -0.20      3.12 o 
   5   0  19        3.92        7.30      5.63 o 
  -6   1  19        1.46       -0.59      5.43 o 
  -5   1  19        1.43       -1.70      3.34 o 
  -4   1  19        0.17       -0.51      2.19 o 
  -3   1  19        0.80       -1.59      1.88 o 
  -2   1  19       37.60       42.52      2.53 o 
  -1   1  19        1.46        0.41      1.41 o 
   0   1  19        0.23       -0.99      1.74 o 
   1   1  19        9.13       13.71      2.72 o 
   2   1  19        5.25        8.30      2.63 o 
   3   1  19        5.25        2.59      4.42 o 
   4   1  19        0.11       -2.89      2.89 o 
  -6   2  19        0.87        2.81      5.53 o 
  -5   2  19        0.90        0.39      4.60 o 
  -4   2  19        0.48        2.11      2.74 o 
  -3   2  19        0.26       -1.42      1.42 o 
  -2   2  19       12.49       17.24      2.04 o 
  -1   2  19        1.50        0.08      2.07 o 
   0   2  19        4.87        4.26      2.18 o 
   1   2  19        2.88        2.43      2.19 o 
   2   2  19        8.66        5.81      4.04 o 
   3   2  19        1.70        7.62      4.17 o 
  -5   3  19        3.10        7.36      6.02 o 
  -4   3  19        0.22       -1.99      2.64 o 
  -3   3  19        2.39       -1.54      1.92 o 
  -2   3  19        9.10       12.27      2.45 o 
  -1   3  19       14.66       19.16      3.20 o 
   0   3  19        5.14       -0.08      2.47 o 
   1   3  19        2.47        5.18      3.15 o 
   2   3  19        5.93        6.23      4.20 o 
   3   3  19        7.38        8.77      7.82 o 
   4   3  19        0.37        8.12      7.72 o 
  -5   4  19        3.87        7.76      6.12 o 
  -4   4  19        3.51        8.03      4.06 o 
  -3   4  19        1.49        4.03      2.75 o 
  -2   4  19        0.91       -0.67      3.64 o 
  -1   4  19        2.06        4.27      3.08 o 
   0   4  19       15.53       21.61      3.81 o 
   1   4  19        2.21        0.81     13.40 o 
   2   4  19        4.92        4.02      4.68 o 
   3   4  19        4.58        1.41      8.18 o 
   4   4  19        2.59        3.01      8.51 o 
  -4   5  19        1.01        4.88      3.57 o 
  -3   5  19        0.45        4.86      2.77 o 
  -2   5  19        9.90       10.34      4.78 o 
  -1   5  19       10.11        9.42      4.71 o 
   0   5  19        2.58       -1.92      4.35 o 
   1   5  19        4.89        2.41      4.25 o 
   2   5  19        3.64       -0.04      4.62 o 
   3   5  19       12.88       19.64      9.65 o 
   4   5  19        3.62       16.10      9.46 o 
  -4   6  19        2.10        9.72      3.44 o 
  -3   6  19        1.14        0.69      2.99 o 
  -2   6  19        1.36        0.47      2.79 o 
  -1   6  19        3.17        1.85      4.70 o 
   0   6  19        0.32        2.75      4.25 o 
   1   6  19        1.49        0.70      4.76 o 
   2   6  19        0.90       -5.01      8.51 o 
   3   6  19        6.11        3.47      9.26 o 
  -2   7  19        9.74        9.58      3.72 o 
  -1   7  19        3.78        5.35      2.56 o 
   0   7  19        8.11        2.23      9.20 o 
   1   7  19        5.06        3.37      9.23 o 
  -2  -6  20        6.84        6.75      5.33 o 
  -1  -6  20        3.23        3.85      3.13 o 
   0  -6  20        7.00        8.46      4.16 o 
   1  -6  20        2.61        6.36      5.71 o 
  -3  -5  20        0.50        2.34      2.83 o 
  -2  -5  20        0.07        0.04      2.65 o 
  -1  -5  20        0.05       -1.04      3.25 o 
   0  -5  20        1.05        1.91      1.92 o 
   1  -5  20        6.87       11.51      3.18 o 
   2  -5  20        1.14       -2.66      2.66 o 
   3  -5  20        0.73       -1.19      3.22 o 
  -4  -4  20        1.70        1.80      3.46 o 
  -3  -4  20        0.26       -2.58      2.58 o 
  -2  -4  20        6.42        5.88      1.81 o 
  -1  -4  20        7.22       10.41      2.12 o 
   0  -4  20        4.22        5.25      2.11 o 
   1  -4  20        3.58        5.21      3.35 o 
   2  -4  20        1.33       -0.09      2.50 o 
   3  -4  20       13.03       16.48      4.73 o 
  -5  -3  20        1.62        1.28      5.66 o 
  -4  -3  20        0.48       -1.34      2.85 o 
  -3  -3  20        0.53        1.68      1.96 o 
  -2  -3  20        0.32       -0.21      1.89 o 
  -1  -3  20        1.82        2.85      1.98 o 
   0  -3  20        2.75        1.57      1.93 o 
   1  -3  20        2.38        7.61      2.72 o 
   2  -3  20        1.71       -0.54      2.36 o 
   3  -3  20        1.45        4.43      3.51 o 
   4  -3  20       13.69       14.76      4.29 o 
  -5  -2  20        1.72        3.58      2.28 o 
  -4  -2  20        2.12        1.99      2.24 o 
  -3  -2  20        0.13        1.06      1.98 o 
  -2  -2  20        0.33       -1.28      2.07 o 
  -1  -2  20        5.72        4.02      2.05 o 
   0  -2  20        0.85       -0.63      1.90 o 
   1  -2  20        6.90        7.70      3.02 o 
   2  -2  20        0.39       -1.14      2.13 o 
   3  -2  20       13.95       12.99      3.44 o 
   4  -2  20        2.98       -1.09      3.52 o 
  -5  -1  20        0.33       -1.99      2.76 o 
  -4  -1  20        0.41        1.30      2.44 o 
  -3  -1  20        9.23        6.87      2.27 o 
  -2  -1  20        2.67        2.85      2.10 o 
  -1  -1  20        3.48        5.93      2.52 o 
   0  -1  20        2.52        2.12      2.42 o 
   1  -1  20        1.78       -0.05      1.55 o 
   2  -1  20        4.42        2.94      2.35 o 
   3  -1  20       10.98       10.99      2.75 o 
   4  -1  20        9.75        7.20      5.27 o 
  -5   0  20        0.01       -2.73      2.73 o 
  -4   0  20        1.40       -1.51      2.57 o 
  -3   0  20        0.16        2.50      2.23 o 
  -2   0  20       11.28        7.60      2.31 o 
  -1   0  20        0.38       -0.37      2.88 o 
   0   0  20        0.32        1.25      2.11 o 
   1   0  20        2.57        3.00      1.85 o 
   2   0  20        0.12        0.44      2.29 o 
   3   0  20        1.29       -2.52      2.52 o 
   4   0  20       15.01       23.80      4.43 o 
  -5   1  20        0.33       -3.10      3.10 o 
  -4   1  20        0.41        2.27      2.34 o 
  -3   1  20        9.23       10.05      2.28 o 
  -2   1  20        2.67        7.26      2.21 o 
  -1   1  20        3.48        2.33      1.48 o 
   0   1  20        2.51        3.14      1.73 o 
   1   1  20        1.78        2.03      2.52 o 
   2   1  20        4.40        2.71      3.45 o 
   3   1  20       10.99       11.88      5.11 o 
   4   1  20        9.75       12.50      5.86 o 
  -5   2  20        1.72        2.65      5.66 o 
  -4   2  20        2.13        1.69      3.58 o 
  -3   2  20        0.13       -0.12      2.31 o 
  -2   2  20        0.33       -1.47      2.49 o 
  -1   2  20        5.72        3.33      2.25 o 
   0   2  20        0.85        1.32      2.28 o 
   1   2  20        6.88        8.63      2.84 o 
   2   2  20        0.39        7.80      6.25 o 
   3   2  20       13.94       19.28      4.84 o 
  -5   3  20        1.62        6.68      5.86 o 
  -4   3  20        0.48        5.18      3.72 o 
  -3   3  20        0.53       -2.04      2.57 o 
  -2   3  20        0.32        0.21      2.24 o 
  -1   3  20        1.82        5.50      2.41 o 
   0   3  20        2.74        1.26      3.11 o 
   1   3  20        2.39        1.34      3.14 o 
   2   3  20        1.70        2.92      4.28 o 
   3   3  20        1.44        3.93      7.69 o 
   4   3  20       13.69       33.32      9.43 o 
  -4   4  20        1.70        4.19      3.96 o 
  -3   4  20        0.26        0.74      4.32 o 
  -2   4  20        6.40        4.64      4.56 o 
  -1   4  20        7.22        6.88      3.65 o 
   0   4  20        4.23        8.96      3.54 o 
   1   4  20        3.57        4.28      4.35 o 
   2   4  20        1.32       13.25      8.77 o 
   3   4  20       13.03       27.78      9.49 o 
  -4   5  20        1.10        3.11      3.73 o 
  -3   5  20        0.50       -3.11      8.57 o 
  -2   5  20        0.07       -6.97      6.97 o 
  -1   5  20        0.05       -2.36      3.93 o 
   0   5  20        1.05       -4.39      4.39 o 
   1   5  20        6.88       15.08      5.41 o 
   2   5  20        1.14       -1.95      8.30 o 
   3   5  20        0.72        9.43      9.10 o 
  -2   6  20        6.83       -8.08      8.97 o 
  -1   6  20        3.24       19.67      9.62 o 
   0   6  20        7.01        8.17      5.84 o 
   1   6  20        2.60       -6.74      8.35 o 
   2   6  20        1.12       24.97     10.93 o 
  -2  -5  21        3.09        5.93      3.86 o 
  -1  -5  21        0.88        1.44      2.68 o 
   0  -5  21        1.08       -2.12      2.12 o 
   1  -5  21        0.61       -1.37      2.75 o 
  -3  -4  21        1.03       11.18      3.97 o 
  -2  -4  21        2.45        0.69      2.05 o 
  -1  -4  21        0.66        1.74      2.21 o 
   0  -4  21        0.74       -0.72      2.21 o 
   1  -4  21        8.08        9.83      3.43 o 
   2  -4  21        5.16        2.43      3.14 o 
  -3  -3  21        2.00       -0.64      2.45 o 
  -2  -3  21        3.95        2.54      3.73 o 
  -1  -3  21        0.65        0.07      2.33 o 
   0  -3  21        4.01        5.37      2.24 o 
   1  -3  21        3.09        5.87      2.66 o 
   2  -3  21        4.15        5.22      2.78 o 
   3  -3  21        0.74        2.32      3.51 o 
  -4  -2  21        0.26       -1.70      2.59 o 
  -3  -2  21        2.64       -0.56      2.70 o 
  -2  -2  21        5.27        6.27      2.97 o 
  -1  -2  21        2.60        0.56      3.93 o 
   0  -2  21        0.65        0.02      2.07 o 
   1  -2  21        4.89        3.48      2.64 o 
   2  -2  21       11.18        8.04      2.64 o 
   3  -2  21        0.14        0.92      3.59 o 
  -4  -1  21        1.67        2.67      3.12 o 
  -3  -1  21        0.85        1.13      2.55 o 
  -2  -1  21        0.63       -0.99      2.10 o 
  -1  -1  21        1.64        2.32      2.51 o 
   0  -1  21        0.77        1.73      2.51 o 
   1  -1  21        5.37        2.27      3.16 o 
   2  -1  21        7.26        9.96      2.68 o 
   3  -1  21        4.92        9.06      4.17 o 
  -5   0  21        0.47        1.54      3.96 o 
  -4   0  21        0.79        0.56      3.08 o 
  -3   0  21        8.37       11.52      5.70 o 
  -2   0  21        4.02        2.29      3.95 o 
  -1   0  21        0.07       -2.12      2.12 o 
   0   0  21        0.02        2.01      2.66 o 
   1   0  21        1.65        2.85      2.69 o 
   2   0  21        8.88       11.86      3.33 o 
   3   0  21        0.68       -0.16      4.68 o 
   4   0  21       28.69       26.08      6.94 o 
  -4   1  21        1.66        2.32      3.40 o 
  -3   1  21        0.86        0.72      3.36 o 
  -2   1  21        0.62        3.14      2.18 o 
  -1   1  21        1.64        1.70      2.19 o 
   0   1  21        0.77        1.17      1.85 o 
   1   1  21        5.37        9.12      3.10 o 
   2   1  21        7.26        5.54      3.70 o 
   3   1  21        4.91        2.68      4.84 o 
  -4   2  21        0.26       -3.24      3.24 o 
  -3   2  21        2.64        2.43      3.45 o 
  -2   2  21        5.27       13.08      2.55 o 
  -1   2  21        2.59        0.72      1.86 o 
   0   2  21        0.65        0.76      2.32 o 
   1   2  21        4.91        2.23      9.15 o 
   2   2  21       11.17       16.80      6.23 o 
   3   2  21        0.14       -3.89      4.84 o 
  -4   3  21        6.68        5.11      5.66 o 
  -3   3  21        2.00        4.25      3.31 o 
  -2   3  21        3.94        7.26      2.92 o 
  -1   3  21        0.65        2.11      2.75 o 
   0   3  21        4.01        6.43      5.36 o 
   1   3  21        3.09        9.67      3.69 o 
   2   3  21        4.15        4.17     11.60 o 
   3   3  21        0.74        0.69      7.89 o 
  -3   4  21        1.02       15.02      8.77 o 
  -2   4  21        2.45       -1.17      4.20 o 
  -1   4  21        0.67        5.47      4.68 o 
   0   4  21        0.74       -2.24      4.27 o 
   1   4  21        8.10        4.84      8.64 o 
   2   4  21        5.17       11.06      8.93 o 
  -2   5  21        3.09       -6.41      8.02 o 
  -1   5  21        0.88       -3.80      4.43 o 
   0   5  21        1.08        1.70      8.93 o 
   1   5  21        0.61       13.25      9.59 o 
  -2  -4  22        1.46       -2.52      2.52 o 
  -1  -4  22        2.05        2.98      3.21 o 
   0  -4  22        2.04        3.10      4.47 o 
   1  -4  22        3.30        3.40      3.99 o 
  -3  -3  22        0.41        5.50      3.31 o 
  -2  -3  22        0.93        2.00      3.68 o 
  -1  -3  22        1.33        4.93      3.07 o 
   0  -3  22        1.41        5.58      2.70 o 
   1  -3  22        1.92       -1.61      2.96 o 
   2  -3  22        4.64       12.64      3.88 o 
  -3  -2  22        3.49        0.79      2.83 o 
  -2  -2  22        1.27        4.28      3.03 o 
  -1  -2  22        4.19        8.84      3.37 o 
   0  -2  22        4.73        5.02      3.19 o 
   1  -2  22       15.28       17.58      3.36 o 
   2  -2  22        3.13        2.00      3.98 o 
  -3  -1  22        1.19       -0.04      3.18 o 
  -2  -1  22        1.75        2.38      3.15 o 
  -1  -1  22        0.20       -2.98      2.98 o 
   0  -1  22        1.36       -2.45      2.45 o 
   1  -1  22        7.73        4.94      2.99 o 
   2  -1  22        1.18        1.39      3.55 o 
  -4   0  22        1.80       -0.03      4.06 o 
  -3   0  22        0.51        2.40      3.26 o 
  -2   0  22        1.38       -1.61      3.15 o 
  -1   0  22        1.52       -2.55      2.55 o 
   0   0  22        1.47        2.75      2.91 o 
   1   0  22       33.93       44.89      4.62 o 
   2   0  22        0.05        2.33      3.60 o 
   3   0  22        0.04       -4.45      4.45 o 
  -3   1  22        1.19       -2.33      3.16 o 
  -2   1  22        1.76        5.94      3.00 o 
  -1   1  22        0.19        1.26      2.85 o 
   0   1  22        1.35        3.27      3.04 o 
   1   1  22        7.73       11.48      5.19 o 
   2   1  22        1.18       -3.24      4.48 o 
  -3   2  22        3.50        6.35      3.78 o 
  -2   2  22        1.27        5.33      2.83 o 
  -1   2  22        4.19        9.37      4.01 o 
   0   2  22        4.73        7.89      7.18 o 
   1   2  22       15.28       16.79      4.86 o 
   2   2  22        3.14       12.73      5.63 o 
  -3   3  22        0.41       -1.96      6.77 o 
  -2   3  22        0.94        0.97      2.87 o 
  -1   3  22        1.33       -0.36      4.06 o 
   0   3  22        1.40        3.89      4.37 o 
   1   3  22        1.92        5.40      4.64 o 
   2   3  22        4.64       12.29      5.00 o 
  -2   4  22        1.46       -4.13      4.35 o 
  -1   4  22        2.05       10.29      4.86 o 
   0   4  22        2.04        3.89      7.58 o 
   1   4  22        3.31       18.75      9.26 o 
  -2  -2  23        1.90       -1.31      3.67 o 
  -1  -2  23        0.07        0.94      3.85 o 
   0  -2  23        8.44       10.82      4.07 o 
  -2  -1  23        0.03       -3.12      3.12 o 
  -1  -1  23        3.74        4.55      3.35 o 
   0  -1  23       19.26       18.43      6.56 o 
   1  -1  23        0.83        3.27      3.55 o 
  -2   0  23        0.70        0.04      3.34 o 
  -1   0  23        0.01       -3.22      3.22 o 
   0   0  23       15.49       20.89      6.76 o 
   1   0  23        5.64       -0.20      3.63 o 
  -2   1  23        0.03       -3.22      3.22 o 
  -1   1  23        3.74       -1.89      3.61 o 
   0   1  23       19.26       24.71     11.78 o 
   1   1  23        0.83       -3.89      4.91 o 
  -2   2  23        1.91        6.66      9.26 o 
  -1   2  23        0.07        4.58      3.62 o 
   0   2  23        8.44        7.48      4.54 o 
                                                 
